# Supplementary material for: COG6 is an essential host factor for influenza A virus infection
Source: Microbiol Spectr. 2025 Sep 5;13(10):e01362-25. doi: 10.1128/spectrum.01362-25 (PMC12502754; doi:10.1128/spectrum.01362-25)
Supplement: Data Set S1 — CRISPR screening. [file spectrum.01362-25-s0001.xlsx]

## Sheet: Sheet1
Gene	Control	Treatment	LFC	p_value	FDR	Score	Goodsgrna	Rank
PCDHGA7	3288.5	970544	8.205	3.96e-16	8.58e-12	15.4027	2	1
TYK2	389	159574	8.67839	3.46e-12	3.75e-08	11.4611	6	2
HSD17B14	198.833	16463.3	6.36797	2.99e-11	1.79e-07	10.525	5	3
LRRC43	138.333	5816.67	5.38889	3.3e-11	1.79e-07	10.4819	5	4
COG6	76.7143	9398.43	6.92748	8.15e-11	3.53e-07	10.089	6	5
TTC9C	112.833	4594.5	5.34142	1.37e-10	4.5e-07	9.86436	6	6
IFIT3	131.833	9257.5	6.12845	1.45e-10	4.5e-07	9.83761	6	7
TTC28	241.667	87916	8.50399	4.2e-10	9.31e-07	9.37721	4	8
CLEC4C	120.333	532.5	2.14112	1.32e-09	1.35e-06	8.87898	6	9
ANKHD1	131.25	881.75	2.74338	1.34e-09	1.35e-06	8.8738	3	10
SEMA3G	92.3333	532.333	2.52097	1.5e-09	1.35e-06	8.82356	4	11
CD83	75.6667	7281.67	6.57906	1.64e-09	1.37e-06	8.78584	5	12
N4BP2L1	97.5	3725.67	5.24877	1.83e-09	1.41e-06	8.73721	4	13
ASB3	212	4232.33	4.31609	2.27e-09	1.41e-06	8.64314	1	14
SOCS3	72.5	8748.17	6.90502	2.39e-09	1.41e-06	8.62098	4	15
NonTargetingControlGuideForHuman_0231	90	916	3.34015	2.43e-09	1.41e-06	8.61403	1	16
PTPN14	60.3333	418.167	2.78287	2.44e-09	1.41e-06	8.61189	5	17
NUDT16L1	113.833	627.333	2.45714	2.46e-09	1.41e-06	8.60982	5	18
FAM219B	118.167	1231.67	3.37621	2.46e-09	1.41e-06	8.60819	5	19
TMEM191C	61.1667	1011.83	4.03705	2.79e-09	1.51e-06	8.55512	5	20
NonTargetingControlGuideForHuman_0722	517	2898	2.48568	2.8e-09	1.51e-06	8.55345	1	21
PTPRR	130.833	1825.67	3.79751	3.07e-09	1.51e-06	8.51216	4	22
PPP2R1B	62.3333	326.167	2.37822	3.12e-09	1.51e-06	8.50524	5	23
IDH3B	123.667	1409.33	3.50517	3.61e-09	1.58e-06	8.4424	4	24
WFS1	100	10438.3	6.69862	3.63e-09	1.58e-06	8.43954	5	25
hsa-mir-4757	189.75	3647	4.26094	3.71e-09	1.58e-06	8.43117	4	26
DOK1	72.3333	3669.83	5.65517	3.86e-09	1.61e-06	8.4132	3	27
HRH2	36.5	212.5	2.52526	4.26e-09	1.66e-06	8.37056	4	28
NonTargetingControlGuideForHuman_0104	1	1385	9.85123	4.34e-09	1.66e-06	8.36259	1	29
MAP2K5	147.167	1249.33	3.08132	4.35e-09	1.66e-06	8.36186	5	30
LRRIQ1	271.5	626.333	1.20448	4.43e-09	1.66e-06	8.35339	6	31
CLDN11	106.833	2727.67	4.66776	4.88e-09	1.77e-06	8.31122	5	32
ASAH2	42.6667	406.5	3.23704	5.08e-09	1.77e-06	8.29393	5	33
CRYAA	90.5	663.167	2.86652	5.39e-09	1.77e-06	8.26808	4	34
C2orf48	88.6667	1131.83	3.66665	5.68e-09	1.84e-06	8.24598	4	35
hsa-mir-6772	61.75	801.5	3.68746	5.94e-09	1.87e-06	8.22645	4	36
NonTargetingControlGuideForHuman_0858	253	2981	3.55598	6.7e-09	2.05e-06	8.17403	1	37
PAIP2	16.5	388.167	4.51493	7.2e-09	2.14e-06	8.14255	4	38
PRB3	59.6667	298.833	2.31472	7.64e-09	2.2e-06	8.1168	4	39
ZNF835	87	498.5	2.51168	7.71e-09	2.2e-06	8.1132	6	40
ZNF575	72.5	715.667	3.29433	7.99e-09	2.22e-06	8.09722	4	41
TNRC6C	71.3333	563.833	2.97382	1.02e-08	2.35e-06	7.9913	4	42
hsa-mir-548a-1	45	225	2.30919	1.03e-08	2.35e-06	7.98632	3	43
ADAM17	63.5	1210.67	4.24218	1.06e-08	2.35e-06	7.9747	4	44
TCF19	61.8333	359.5	2.52992	1.06e-08	2.35e-06	7.97382	5	45
TLR8	12.8333	1114.17	6.38543	1.1e-08	2.35e-06	7.95816	3	46
PSG8	60.1667	643.667	3.40846	1.13e-08	2.35e-06	7.94608	4	47
DIRAS1	154.667	632.667	2.02877	1.15e-08	2.35e-06	7.94015	6	48
PABPC1L2B	135	2777.2	4.35753	1.16e-08	2.35e-06	7.93642	4	49
IFIT2	55.3333	3028.83	5.76173	1.16e-08	2.35e-06	7.93507	5	50
ETV7	54	444.167	3.0284	1.22e-08	2.35e-06	7.91317	5	51
CELF1	90.6667	171	0.91163	1.25e-08	2.35e-06	7.90293	6	52
RBM47	1103.83	273508	7.95226	1.26e-08	2.35e-06	7.90024	4	53
NDRG3	54.5	250.667	2.19114	1.36e-08	2.39e-06	7.86592	4	54
ZBTB43	140	654	2.21982	1.38e-08	2.39e-06	7.85881	3	55
SLAMF7	93.3333	235.5	1.33061	1.4e-08	2.39e-06	7.85431	4	56
hsa-mir-412	129	600.75	2.21501	1.46e-08	2.41e-06	7.8361	3	57
SPEG	60.3333	1341.33	4.4632	1.64e-08	2.52e-06	7.78504	2	58
GSTA3	37	867.5	4.53273	1.66e-08	2.53e-06	7.77938	5	59
LAMA5	63.8333	6226.33	6.59679	1.78e-08	2.54e-06	7.74993	4	60
ZC3H12A	90.8333	1662.83	4.18679	1.84e-08	2.54e-06	7.73478	5	61
RPP25	36.3333	5810.83	7.30171	1.9e-08	2.56e-06	7.72027	3	62
AVP	107.833	819.833	2.92073	1.98e-08	2.62e-06	7.70321	5	63
hsa-mir-3155b	230	1459.5	2.66313	1.99e-08	2.62e-06	7.70024	3	64
hsa-mir-1307	73	438.75	2.57923	2.03e-08	2.64e-06	7.69211	4	65
RASD2	48	118.333	1.29288	2.1e-08	2.65e-06	7.67769	4	66
GPR75	39.1667	261	2.72081	2.22e-08	2.68e-06	7.65451	3	67
RAB28	88.3333	273.167	1.62325	2.26e-08	2.68e-06	7.64681	4	68
TOR4A	51.3333	710.5	3.7779	2.26e-08	2.68e-06	7.64549	5	69
BDP1	115.833	296	1.34977	2.36e-08	2.68e-06	7.62735	5	70
hsa-mir-410	25	547.75	4.42626	2.36e-08	2.68e-06	7.62668	2	71
ELANE	51.5	1115.5	4.42368	2.41e-08	2.69e-06	7.61857	5	72
SCARA3	118	1407.83	3.57103	2.45e-08	2.69e-06	7.61012	4	73
MLF2	44.3333	335.833	2.90725	2.48e-08	2.69e-06	7.60622	5	74
MGA	166.333	341.833	1.03699	2.51e-08	2.7e-06	7.59961	6	75
SMPDL3A	191.333	556.5	1.53782	2.54e-08	2.7e-06	7.59439	5	76
SMAP1	157.833	9111	5.84665	2.55e-08	2.7e-06	7.59337	5	77
CCDC110	74.1667	727.5	3.2854	2.64e-08	2.73e-06	7.5785	6	78
CELF2	60.5	832	3.77057	2.72e-08	2.73e-06	7.56549	5	79
CLSTN3	37.6667	255.167	2.74388	2.82e-08	2.77e-06	7.54939	3	80
C2CD2L	61	176.667	1.52645	2.86e-08	2.77e-06	7.5438	4	81
PCBD1	80.3333	1637	4.3404	2.86e-08	2.77e-06	7.54331	5	82
TMF1	83.3333	379.333	2.17977	2.96e-08	2.77e-06	7.52919	3	83
OR4N4	136.667	2084.17	3.92581	3.02e-08	2.77e-06	7.51989	6	84
EIF5AL1	36.8333	1542.17	5.36882	3.04e-08	2.77e-06	7.5167	3	85
RSBN1L	79.6667	759	3.24398	3.08e-08	2.77e-06	7.51185	6	86
MEF2A	74.6667	609.667	3.02104	3.13e-08	2.77e-06	7.50415	5	87
RAB43	74	440.833	2.56656	3.14e-08	2.77e-06	7.50333	5	88
BTN2A1	86.1667	125.5	0.539875	3.16e-08	2.77e-06	7.49984	5	89
NOX4	48.6667	9497.83	7.59385	3.23e-08	2.8e-06	7.49029	3	90
SLC38A7	50	301.833	2.58178	3.39e-08	2.85e-06	7.47021	5	91
hsa-mir-1306	9.25	126.75	3.70612	3.48e-08	2.87e-06	7.45825	1	92
HSD17B2	137.333	437.333	1.66746	3.51e-08	2.87e-06	7.45423	5	93
MRGPRX1	83.6667	597.833	2.82963	3.55e-08	2.88e-06	7.44981	6	94
ORAI3	128	556.167	2.11505	3.78e-08	2.99e-06	7.42222	3	95
GPX7	98.3333	942.5	3.25419	3.8e-08	2.99e-06	7.42017	6	96
NonTargetingControlGuideForHuman_0518	177	581	1.71196	3.94e-08	3.05e-06	7.40457	1	97
hsa-mir-181a-1	30.75	937.5	4.90766	3.98e-08	3.06e-06	7.40064	3	98
ZNF629	56.3333	227.5	2.00422	4.08e-08	3.06e-06	7.38915	3	99
OR5B3	92.8333	515.833	2.46784	4.3e-08	3.14e-06	7.36666	6	100
CAMKK2	108.667	445.333	2.02997	4.38e-08	3.14e-06	7.35873	5	101
NonTargetingControlGuideForHuman_0837	235	3115	3.72566	4.47e-08	3.14e-06	7.34955	1	102
INPP5J	74.1667	266.833	1.8401	4.56e-08	3.14e-06	7.34106	4	103
NonTargetingControlGuideForHuman_0129	211	804	1.92743	4.66e-08	3.14e-06	7.33154	1	104
MRPS25	123.5	260	1.07094	4.78e-08	3.17e-06	7.32028	4	105
MASP2	128.167	369	1.52194	4.98e-08	3.2e-06	7.30307	5	106
FYTTD1	85.1667	2688	4.97192	5.08e-08	3.22e-06	7.29412	4	107
KEL	47.5	299.667	2.64466	5.16e-08	3.24e-06	7.287	3	108
LRRC55	28.6667	284	3.28604	5.41e-08	3.3e-06	7.26646	2	109
DLGAP2	0.166667	223.167	8.39017	5.57e-08	3.3e-06	7.25405	2	110
PILRA	102.333	282.667	1.46134	5.6e-08	3.3e-06	7.25147	3	111
OR4A15	89.1667	1076.67	3.58653	5.85e-08	3.37e-06	7.23321	6	112
SH2D4A	124.833	440.5	1.81501	5.98e-08	3.38e-06	7.223	5	113
TUBE1	77.8333	167.5	1.10076	5.99e-08	3.38e-06	7.22261	5	114
LYPD8	47	235.667	2.31381	6.06e-08	3.38e-06	7.21728	3	115
RNASEK	94.5	241.833	1.35099	6.19e-08	3.38e-06	7.20801	5	116
VWA3B	113.667	763	2.74149	6.28e-08	3.38e-06	7.20237	6	117
TBC1D8	44	147	1.72884	6.36e-08	3.38e-06	7.19688	5	118
LIG1	64.5	437.833	2.75352	6.39e-08	3.38e-06	7.1943	4	119
IL17A	95.6667	1636.17	4.08908	6.44e-08	3.38e-06	7.19089	4	120
ACTC1	141.5	293.167	1.04829	6.46e-08	3.38e-06	7.18945	5	121
SYNGAP1	32.1667	139.333	2.09782	6.47e-08	3.38e-06	7.1894	4	122
hsa-mir-4673	30.75	102	1.7137	6.49e-08	3.38e-06	7.18763	2	123
ATP13A2	52.8333	293.5	2.46271	6.52e-08	3.39e-06	7.18588	3	124
ATP5G2	31	552.667	4.13429	6.59e-08	3.39e-06	7.18084	3	125
TRIM49D1	170.6	446	1.38382	6.92e-08	3.45e-06	7.15979	5	126
SNAI2	33.6667	75.1667	1.14707	7.28e-08	3.47e-06	7.13809	3	127
PER3	182	1059.33	2.53787	7.34e-08	3.47e-06	7.13416	5	128
CGB1	69	205.333	1.56639	7.43e-08	3.47e-06	7.1292	3	129
ZBTB44	87.5	525.167	2.57857	7.46e-08	3.47e-06	7.12729	3	130
NEK5	16.3333	259.833	3.95097	7.52e-08	3.47e-06	7.12406	2	131
EDEM3	46.8333	361.667	2.93573	7.58e-08	3.47e-06	7.12056	4	132
VWF	108.167	7647.17	6.13704	7.65e-08	3.47e-06	7.11634	3	133
MXD4	86.5	439.833	2.33951	7.73e-08	3.47e-06	7.1118	5	134
BMP10	58.6667	140.833	1.25625	7.95e-08	3.52e-06	7.09951	5	135
ETAA1	109.167	3750.33	5.09601	8.03e-08	3.52e-06	7.09546	3	136
SHROOM3	82.8333	227.5	1.45207	8.03e-08	3.52e-06	7.09531	5	137
TMEM239	70.3333	668.333	3.23915	8.12e-08	3.54e-06	7.09057	5	138
SYP	116.833	751.833	2.68076	8.34e-08	3.55e-06	7.07873	4	139
SLC39A1	57.1667	1038.17	4.17085	8.69e-08	3.67e-06	7.06103	5	140
PHF14	42.6667	2012.33	5.54317	8.79e-08	3.67e-06	7.05597	3	141
LRRTM4	18.3333	331	4.13765	8.92e-08	3.67e-06	7.04962	2	142
hsa-mir-4507	99	273.25	1.46009	8.94e-08	3.67e-06	7.04858	2	143
ARL2BP	43.6667	316.167	2.84194	9.21e-08	3.68e-06	7.03551	3	144
RUVBL1	75.5	1109.83	3.86885	9.24e-08	3.68e-06	7.03444	3	145
TEX264	35.8333	82.6667	1.19471	9.25e-08	3.68e-06	7.03367	4	146
hsa-mir-4999	58	473.25	3.01762	9.31e-08	3.69e-06	7.03101	3	147
GREM2	114.667	587.333	2.35168	9.49e-08	3.73e-06	7.02275	5	148
HIST1H2AE	48.5	155.333	1.66915	1e-07	3.8e-06	6.99984	4	149
NonTargetingControlGuideForHuman_0401	56	348	2.62484	1.06e-07	3.85e-06	6.9743	1	150
hsa-mir-138-1	99.5	373.5	1.90304	1.07e-07	3.85e-06	6.9725	4	151
ATXN7	137.167	323.667	1.23556	1.1e-07	3.91e-06	6.95909	5	152
SLC6A13	114.333	358.167	1.6431	1.12e-07	3.94e-06	6.9506	5	153
SH3TC1	54.6667	611	3.47048	1.15e-07	3.96e-06	6.93955	5	154
PRL	81.3333	322.833	1.98226	1.18e-07	3.98e-06	6.92786	4	155
PHKG1	44.8333	424.167	3.22769	1.19e-07	3.99e-06	6.92467	3	156
C2orf40	38.1667	431	3.4802	1.19e-07	3.99e-06	6.92452	4	157
ABCA3	43.3333	712.833	4.02448	1.2e-07	3.99e-06	6.91926	4	158
MDH1	166	1667	3.32409	1.23e-07	4.03e-06	6.90849	4	159
hsa-mir-2117	14.25	159.25	3.43703	1.24e-07	4.04e-06	6.90565	2	160
C1orf123	36.8333	199	2.41785	1.28e-07	4.09e-06	6.89178	4	161
NonTargetingControlGuideForHuman_0685	65	669	3.35352	1.29e-07	4.09e-06	6.89083	1	162
LEMD2	41.3333	439	3.39314	1.3e-07	4.1e-06	6.88617	4	163
ARL6	35.8333	46.6667	0.376474	1.3e-07	4.1e-06	6.88605	2	164
C19orf43	126	928.333	2.87628	1.3e-07	4.1e-06	6.88577	5	165
PRKG1	99.8333	435	2.11787	1.3e-07	4.1e-06	6.88501	4	166
CCDC25	26.8333	391.833	3.84335	1.31e-07	4.1e-06	6.88325	4	167
CABP4	130	2618.83	4.32708	1.33e-07	4.1e-06	6.87622	6	168
ZNF773	37.1667	313.333	3.05864	1.33e-07	4.1e-06	6.87512	2	169
ACOT13	80.5	338.5	2.06529	1.34e-07	4.1e-06	6.87297	5	170
SLC6A1	79.1667	421	2.40348	1.35e-07	4.1e-06	6.87053	5	171
STOM	69.3333	385.167	2.46537	1.35e-07	4.1e-06	6.87049	4	172
SERTAD1	63.5	121.5	0.930737	1.37e-07	4.11e-06	6.86463	5	173
OR7A5	86.1667	3315.67	5.2579	1.37e-07	4.11e-06	6.86386	5	174
GGT5	94.1667	142.5	0.595087	1.38e-07	4.11e-06	6.8602	4	175
NonTargetingControlGuideForHuman_0022	1	1461	9.92827	1.41e-07	4.15e-06	6.85001	1	176
NonTargetingControlGuideForHuman_1000	180	1256	2.79934	1.42e-07	4.15e-06	6.84659	1	177
ITGAE	40.3333	77.5	0.933727	1.43e-07	4.15e-06	6.84549	2	178
RNF138	85.8333	458.167	2.40946	1.48e-07	4.22e-06	6.83089	4	179
HMCES	95.5	409.833	2.09569	1.5e-07	4.23e-06	6.82521	5	180
FAM227A	34.8333	530.333	3.90916	1.51e-07	4.25e-06	6.82038	6	181
TCP11L2	62.1667	141.833	1.1835	1.52e-07	4.26e-06	6.81771	6	182
USP17L22	629.333	1157	0.87797	1.52e-07	4.26e-06	6.81677	3	183
hsa-mir-323b	68	166.25	1.28351	1.55e-07	4.27e-06	6.8088	3	184
LMOD1	168	346	1.04011	1.57e-07	4.29e-06	6.80356	4	185
CAMK2D	53.8333	198	1.86923	1.59e-07	4.31e-06	6.7975	6	186
FAM83C	124.833	206.5	0.723861	1.6e-07	4.31e-06	6.7965	6	187
SNX13	116.333	239.833	1.04058	1.65e-07	4.37e-06	6.78332	5	188
CLEC4A	109.667	234.833	1.09502	1.66e-07	4.37e-06	6.77972	4	189
C6orf1	111.833	470.5	2.06794	1.7e-07	4.39e-06	6.76938	3	190
TUBA1A	46.8333	243	2.36299	1.75e-07	4.46e-06	6.75637	4	191
DLX3	88.6667	247.667	1.47673	1.76e-07	4.46e-06	6.75386	2	192
THRB	103.5	734.333	2.82083	1.77e-07	4.46e-06	6.75153	3	193
MOCS3	47	132.667	1.48723	1.78e-07	4.46e-06	6.74965	2	194
ATF7IP	93.6667	155.667	0.729798	1.78e-07	4.47e-06	6.74852	5	195
KLHL41	56.3333	174.167	1.6198	1.81e-07	4.48e-06	6.74301	4	196
CHST5	84.5	465.833	2.45583	1.85e-07	4.52e-06	6.73212	5	197
GALNT9	114.167	442.833	1.95095	1.86e-07	4.52e-06	6.72971	4	198
PRSS38	33	80.5	1.27376	1.88e-07	4.53e-06	6.72558	4	199
ODAM	45.3333	127.667	1.48355	1.89e-07	4.53e-06	6.72428	3	200
ANP32A	97.3333	337.5	1.78863	1.9e-07	4.55e-06	6.72154	3	201
NonTargetingControlGuideForHuman_0926	23	177	2.91709	1.92e-07	4.57e-06	6.71617	1	202
OR7G1	63.8333	240.333	1.9044	1.97e-07	4.58e-06	6.70551	4	203
P2RX2	70.6667	227.667	1.68081	1.99e-07	4.58e-06	6.70155	6	204
TMC5	247	276.5	0.162457	2.03e-07	4.58e-06	6.692	5	205
OR6A2	108	255.333	1.23751	2.08e-07	4.62e-06	6.68222	5	206
POLR2A	101.667	183.167	0.846165	2.1e-07	4.62e-06	6.67763	5	207
GNL1	84.1667	300.833	1.83149	2.11e-07	4.63e-06	6.67546	3	208
RANBP6	134.833	7437.33	5.78029	2.15e-07	4.66e-06	6.66731	5	209
MAPKAPK3	46.3333	221.333	2.24387	2.17e-07	4.67e-06	6.66325	5	210
NR4A2	106	458.5	2.10764	2.21e-07	4.68e-06	6.65628	5	211
hsa-mir-4793	91.25	369.75	2.01272	2.21e-07	4.68e-06	6.65591	3	212
hsa-mir-1207	39.25	377	3.24745	2.24e-07	4.69e-06	6.64938	1	213
CACNG3	94.3333	3789.17	5.32053	2.25e-07	4.69e-06	6.64827	4	214
APOBEC3C	50.3333	222.333	2.13212	2.26e-07	4.7e-06	6.64501	4	215
LRRC3	137	286.333	1.06078	2.29e-07	4.71e-06	6.63959	4	216
TAS2R30	84.1667	679.333	3.00532	2.3e-07	4.72e-06	6.63807	3	217
IFNAR2	277.5	95804.5	8.42887	2.32e-07	4.72e-06	6.63516	6	218
NonTargetingControlGuideForHuman_0497	47	186	1.97318	2.35e-07	4.72e-06	6.62976	1	219
TNFRSF10C	42.5	180.167	2.07092	2.4e-07	4.76e-06	6.62007	5	220
STAT1	6	1297.67	7.64182	2.42e-07	4.77e-06	6.61706	4	221
PON1	115.5	171.833	0.571077	2.42e-07	4.78e-06	6.61577	5	222
BIN3	79.1667	161.333	1.02246	2.43e-07	4.78e-06	6.61528	6	223
CLIP4	161.167	229.5	0.508612	2.44e-07	4.78e-06	6.6133	6	224
IQCJ-SCHIP1	203.5	313.25	0.621046	2.48e-07	4.82e-06	6.60542	4	225
NCDN	68.1667	235.833	1.78314	2.51e-07	4.83e-06	6.60078	3	226
BPY2C	272.2	393.4	0.530515	2.52e-07	4.83e-06	6.59918	5	227
HSPA6	172.167	437	1.34129	2.52e-07	4.83e-06	6.59795	6	228
MPHOSPH6	157.5	274.333	0.798632	2.53e-07	4.83e-06	6.5966	4	229
CPED1	106	579.833	2.44603	2.63e-07	4.9e-06	6.58074	3	230
NonTargetingControlGuideForHuman_0276	100	368	1.87447	2.65e-07	4.92e-06	6.57712	1	231
hsa-mir-4662a	71	267	1.90352	2.65e-07	4.92e-06	6.57645	1	232
BDKRB1	56.3333	183	1.69097	2.67e-07	4.92e-06	6.57345	4	233
TMSB4X	17.75	58.75	1.69892	2.69e-07	4.93e-06	6.57098	2	234
C4BPA	50.5	354.667	2.79993	2.73e-07	4.95e-06	6.56412	4	235
S1PR5	23.1667	457.833	4.27547	2.75e-07	4.97e-06	6.56115	3	236
C1D	6	41.8333	2.70328	2.79e-07	5.01e-06	6.5542	2	237
ANGPTL5	74	227.667	1.61478	2.83e-07	5.02e-06	6.54822	6	238
FAM98C	28	150.333	2.40392	2.87e-07	5.04e-06	6.54212	3	239
hsa-mir-4477b	100.5	305.75	1.60035	2.87e-07	5.04e-06	6.5421	4	240
CBX6	15.5	63.6667	2.00375	2.89e-07	5.05e-06	6.53943	2	241
HYI	59.6667	259.167	2.10962	2.9e-07	5.05e-06	6.53786	5	242
hsa-mir-4495	0	46	6.53916	2.92e-07	5.06e-06	6.53419	1	243
EEFSEC	84	726.833	3.10559	2.93e-07	5.06e-06	6.53245	5	244
ADAM7	23.3333	102.667	2.11392	2.97e-07	5.1e-06	6.52657	3	245
PLA2G4E	70.3333	320.167	2.17857	2.98e-07	5.1e-06	6.52572	5	246
hsa-mir-30c-1	114.75	425.5	1.88609	3e-07	5.1e-06	6.52352	4	247
NKX2-1	48	1882.33	5.27878	3.02e-07	5.11e-06	6.52006	4	248
NonTargetingControlGuideForHuman_0860	51	472	3.19767	3.02e-07	5.11e-06	6.51935	1	249
C3orf79	92.1667	624.333	2.75335	3.09e-07	5.16e-06	6.50964	5	250
SYT14	23.6667	91.1667	1.92338	3.18e-07	5.2e-06	6.49764	2	251
TMEM168	133.333	296	1.14759	3.21e-07	5.21e-06	6.49382	5	252
TMPRSS11A	246.167	88731.5	8.49075	3.22e-07	5.22e-06	6.49179	5	253
LRRC38	39.5	83.8333	1.0761	3.25e-07	5.24e-06	6.48838	4	254
NonTargetingControlGuideForHuman_0233	204	442	1.11358	3.26e-07	5.24e-06	6.48652	1	255
GNG8	137.5	189.333	0.460065	3.29e-07	5.26e-06	6.48277	5	256
hsa-mir-6834	61	198.25	1.6923	3.36e-07	5.3e-06	6.47364	3	257
KLK5	94.5	1183.17	3.63919	3.37e-07	5.3e-06	6.47233	2	258
TST	77.3333	368.5	2.24516	3.43e-07	5.36e-06	6.46426	5	259
FAM160B1	49.3333	255	2.35814	3.46e-07	5.38e-06	6.46035	2	260
TMEM126B	41.3333	175.667	2.07422	3.5e-07	5.41e-06	6.45615	4	261
PPP1R3A	110	248.167	1.17017	3.62e-07	5.49e-06	6.44183	4	262
ZNF268	115.5	5654.33	5.60729	3.63e-07	5.49e-06	6.44035	4	263
ANKRD24	56.3333	192.5	1.76379	3.72e-07	5.53e-06	6.42943	5	264
STAU2	169	343.833	1.02252	3.76e-07	5.56e-06	6.42528	5	265
SLC16A5	95	124.5	0.388355	3.87e-07	5.64e-06	6.41193	4	266
NonTargetingControlGuideForHuman_0093	218	1605	2.87732	3.92e-07	5.66e-06	6.40661	1	267
IL13RA2	42.5	58.8333	0.464506	3.92e-07	5.66e-06	6.40617	6	268
RAB8B	31.6667	771.5	4.58496	3.95e-07	5.66e-06	6.4036	3	269
ADAD1	34.6667	269.5	2.94068	3.95e-07	5.66e-06	6.40344	3	270
PAK7	30.5	97	1.65313	3.95e-07	5.66e-06	6.40289	3	271
NXPE4	59.3333	138.167	1.2126	4e-07	5.69e-06	6.39807	4	272
LOC100129520	65	251.667	1.94481	4.13e-07	5.75e-06	6.38385	6	273
POMT2	169.167	266.667	0.655037	4.17e-07	5.76e-06	6.3803	4	274
PSMB7	40.3333	497.333	3.60784	4.17e-07	5.77e-06	6.37952	4	275
TOP3B	59.6667	199.167	1.73056	4.26e-07	5.81e-06	6.37075	4	276
ASB7	51	157.333	1.61576	4.28e-07	5.81e-06	6.36882	5	277
LOC100506688	59	316.5	2.41352	4.28e-07	5.81e-06	6.36842	6	278
NonTargetingControlGuideForHuman_0491	44	1144	4.68477	4.36e-07	5.88e-06	6.36017	1	279
POMC	122.667	255.5	1.05553	4.4e-07	5.9e-06	6.35616	6	280
NonTargetingControlGuideForHuman_0769	5	47	3.11042	4.43e-07	5.92e-06	6.35313	1	281
TPRKB	28	40	0.50696	4.55e-07	5.98e-06	6.34217	4	282
ZNF799	63.6667	528	3.04201	4.56e-07	5.99e-06	6.34104	4	283
RPL26L1	127.167	283.333	1.15266	4.68e-07	6.06e-06	6.32936	6	284
ADAMTS16	52.1667	104.833	1	4.72e-07	6.08e-06	6.32575	5	285
RPL38	59.6667	208	1.79301	4.74e-07	6.1e-06	6.32423	5	286
VWCE	72.5	107.333	0.562835	4.76e-07	6.1e-06	6.32283	5	287
SELT	36.1667	220.667	2.59259	4.8e-07	6.13e-06	6.31868	4	288
hsa-mir-4289	193.5	5533	4.83406	4.89e-07	6.18e-06	6.31057	4	289
PCDHB12	191.167	375.667	0.972773	4.89e-07	6.18e-06	6.31045	5	290
CLEC18C	154.5	261	0.754543	4.9e-07	6.18e-06	6.30977	6	291
R3HDML	100.833	1026.83	3.34172	4.91e-07	6.18e-06	6.30913	5	292
ACOXL	45.1667	148.333	1.70448	4.95e-07	6.2e-06	6.30579	3	293
WHSC1	20.5	250.667	3.58018	4.96e-07	6.2e-06	6.30438	4	294
EAF1	107.333	858.5	2.99385	5.04e-07	6.22e-06	6.29746	5	295
OR5D14	114.833	226	0.973702	5.06e-07	6.23e-06	6.29623	5	296
NT5C1A	40.6667	128.5	1.64782	5.06e-07	6.23e-06	6.29621	5	297
BRAF	77.8333	197.833	1.34023	5.08e-07	6.23e-06	6.29431	5	298
ATOH1	74.6667	177.667	1.24506	5.08e-07	6.23e-06	6.29377	4	299
TBX21	22	138.667	2.62882	5.1e-07	6.24e-06	6.29262	4	300
MRPL39	41.8333	107.167	1.34671	5.11e-07	6.25e-06	6.29157	4	301
CYP3A7	23.5	70.5	1.56478	5.12e-07	6.25e-06	6.29063	2	302
IFIT1	62.3333	1346.83	4.42243	5.18e-07	6.26e-06	6.28582	6	303
FUK	120.667	274.833	1.18419	5.22e-07	6.27e-06	6.28195	5	304
EMR3	68.1667	204.167	1.57559	5.28e-07	6.29e-06	6.27699	5	305
C22orf24	201.5	260.667	0.370615	5.29e-07	6.3e-06	6.2763	5	306
DCAF4L1	31.5	372.167	3.54174	5.33e-07	6.33e-06	6.27324	4	307
FUT7	100.167	655.5	2.70411	5.37e-07	6.34e-06	6.27035	5	308
C11orf58	27.5	156.167	2.4842	5.38e-07	6.34e-06	6.26884	3	309
MFSD4	66.5	127.333	0.932031	5.41e-07	6.34e-06	6.2665	6	310
NPEPPS	99.6667	1352	3.75515	5.41e-07	6.34e-06	6.26648	4	311
YIPF4	43.5	141.333	1.68862	5.46e-07	6.37e-06	6.26253	4	312
ANKRD34B	58	926	3.98528	5.48e-07	6.37e-06	6.26115	5	313
LOC100289187	55.1667	88.5	0.676992	5.53e-07	6.39e-06	6.25751	4	314
TRMT1	91	514.5	2.49273	5.55e-07	6.4e-06	6.2561	5	315
NDE1	73.3333	159.833	1.11873	5.68e-07	6.47e-06	6.24577	3	316
ENTHD1	52.3333	107.333	1.02928	5.68e-07	6.47e-06	6.24554	5	317
ABHD11	173	2209.67	3.67115	5.72e-07	6.49e-06	6.24242	5	318
hsa-mir-34c	49.5	80	0.687061	5.73e-07	6.49e-06	6.24155	3	319
ATXN1	76.8333	165.5	1.10202	5.74e-07	6.49e-06	6.24144	3	320
FBXL2	95	568.167	2.57401	5.74e-07	6.49e-06	6.24106	6	321
PSMD8	72.6667	108	0.568437	5.81e-07	6.51e-06	6.23616	5	322
GHRL	40	118.167	1.55092	5.81e-07	6.51e-06	6.2356	4	323
RABL2B	38.3333	230.833	2.57461	5.82e-07	6.51e-06	6.23506	5	324
CST4	40	235.333	2.54177	5.84e-07	6.51e-06	6.23358	4	325
PSMB6	62.6667	124.667	0.986615	5.86e-07	6.52e-06	6.23229	4	326
ABL1	88.1667	352.833	1.99457	5.96e-07	6.56e-06	6.2251	5	327
SUSD2	33.1667	132.167	1.97841	6.01e-07	6.57e-06	6.22133	5	328
CTAG1A	234	590	1.33235	6.01e-07	6.57e-06	6.22103	1	329
NonTargetingControlGuideForHuman_0021	0	36	6.18982	6.05e-07	6.59e-06	6.21827	1	330
IQCF2	5.66667	139	4.49963	6.06e-07	6.59e-06	6.2176	2	331
B3GNT4	48.5	381.833	2.96398	6.14e-07	6.63e-06	6.21211	3	332
ARSF	71.1667	198.833	1.47581	6.2e-07	6.64e-06	6.20777	4	333
LAMB3	26.3333	144	2.42897	6.4e-07	6.73e-06	6.19379	3	334
UGP2	49.3333	121.667	1.29367	6.56e-07	6.82e-06	6.18311	4	335
IRAK1	80.5	673.167	3.05604	6.61e-07	6.84e-06	6.18008	2	336
C11orf42	31.1667	49.1667	0.649313	6.73e-07	6.9e-06	6.17198	4	337
PGBD4	85.8333	250	1.53682	6.82e-07	6.95e-06	6.16625	3	338
PRDX6	81.1667	213.167	1.38754	6.87e-07	6.97e-06	6.16324	5	339
SLC38A2	74.5	206.833	1.46699	6.88e-07	6.97e-06	6.1626	6	340
DHTKD1	127.667	1269.83	3.30911	6.9e-07	6.98e-06	6.16123	4	341
NonTargetingControlGuideForHuman_0366	147	2018	3.7745	6.91e-07	6.98e-06	6.16076	1	342
SLC10A2	41.6667	80.8333	0.947744	6.91e-07	6.98e-06	6.16066	4	343
HEG1	80.8333	191.5	1.23919	6.96e-07	7e-06	6.15716	4	344
WDR17	74.8333	215.333	1.51856	7.03e-07	7.02e-06	6.15335	4	345
RBAK	56.5	129	1.18392	7.11e-07	7.04e-06	6.14825	2	346
GPR55	24.6667	114.333	2.18996	7.23e-07	7.09e-06	6.14068	3	347
PCNA	20.8333	82.6667	1.9629	7.24e-07	7.09e-06	6.14038	4	348
HSP90B1	100.5	1354.17	3.74551	7.31e-07	7.13e-06	6.13581	4	349
hsa-mir-211	47.75	146.5	1.60722	7.41e-07	7.18e-06	6.13046	3	350
MTRNR2L5	6.5	143	4.35755	7.46e-07	7.2e-06	6.1274	2	351
hsa-mir-744	37	153.25	2.03562	7.5e-07	7.21e-06	6.1251	2	352
POLR3C	80.6667	1345.17	4.05129	7.62e-07	7.25e-06	6.11801	5	353
SSSCA1	72.8333	132.333	0.857076	7.65e-07	7.26e-06	6.11614	6	354
SDCCAG8	169.833	589.167	1.79154	7.74e-07	7.3e-06	6.11111	4	355
NonTargetingControlGuideForHuman_0946	101	693	2.77242	7.79e-07	7.32e-06	6.10819	1	356
ADAM22	19.6667	163.5	3.02365	7.97e-07	7.38e-06	6.09841	3	357
KIAA0408	18	57.5	1.64853	8.11e-07	7.44e-06	6.09119	2	358
AK4	94.3333	153.167	0.696338	8.14e-07	7.46e-06	6.08963	4	359
NR2F1	76.1667	174	1.18656	8.26e-07	7.5e-06	6.08277	4	360
NonTargetingControlGuideForHuman_0887	165	987	2.57695	8.31e-07	7.5e-06	6.08039	1	361
hsa-mir-1178	118.25	359.25	1.59907	8.33e-07	7.5e-06	6.07947	3	362
OSGIN2	15.5	60.5	1.93074	8.4e-07	7.53e-06	6.0759	2	363
FAM78B	65.6667	210.5	1.67307	8.44e-07	7.55e-06	6.07363	6	364
NonTargetingControlGuideForHuman_0984	152	384	1.33417	8.46e-07	7.55e-06	6.07267	1	365
PRMT10	66.3333	585.333	3.13185	8.54e-07	7.58e-06	6.06871	5	366
KRTAP3-2	54.1667	83.6667	0.622588	8.65e-07	7.61e-06	6.06293	3	367
MUS81	31.6667	120.5	1.91137	8.66e-07	7.61e-06	6.06241	3	368
PLEKHA6	59.8333	284.333	2.23909	8.67e-07	7.61e-06	6.06186	3	369
SGCE	57.8333	181.833	1.64419	8.76e-07	7.65e-06	6.05753	5	370
AMDHD2	78.5	209	1.40703	8.82e-07	7.68e-06	6.05442	4	371
MMADHC	57.6667	108.333	0.903856	8.91e-07	7.7e-06	6.0499	6	372
CTRC	67.6667	175.167	1.3657	8.95e-07	7.72e-06	6.04823	5	373
KLHDC3	171	450	1.39332	8.99e-07	7.74e-06	6.04644	6	374
NonTargetingControlGuideForHuman_0480	244	679	1.47464	9.04e-07	7.75e-06	6.0438	1	375
TNFSF8	78.6667	146.833	0.896119	9.05e-07	7.75e-06	6.04344	3	376
COLEC11	30	69.6667	1.20198	9.27e-07	7.82e-06	6.03297	3	377
CNIH4	43.1667	218.833	2.32852	9.28e-07	7.83e-06	6.03242	5	378
LRRC7	124.167	185.667	0.578519	9.45e-07	7.89e-06	6.02446	5	379
ZNF605	60.6667	92.8333	0.609647	9.55e-07	7.94e-06	6.01986	5	380
ARHGAP35	33.3333	112.667	1.74193	9.58e-07	7.95e-06	6.01865	5	381
USP31	20.1667	85.6667	2.05982	9.66e-07	7.98e-06	6.01518	2	382
PAPL	75.5	221	1.54324	9.71e-07	8.01e-06	6.0129	5	383
GDA	157	354	1.17043	9.72e-07	8.01e-06	6.01237	4	384
hsa-mir-3972	72.25	321	2.1438	9.76e-07	8.03e-06	6.01061	3	385
ST8SIA6	22.6667	146.167	2.66242	9.85e-07	8.08e-06	6.00636	3	386
CTAGE15	51.75	207	1.98961	9.88e-07	8.09e-06	6.00518	3	387
TEKT1	108.833	128.167	0.234905	9.98e-07	8.14e-06	6.00073	4	388
LDLRAD1	55	125.5	1.18286	1e-06	8.15e-06	5.99987	5	389
RAB22A	89	173.5	0.959128	1e-06	8.16e-06	5.9989	5	390
THBS3	96	145.167	0.59407	1.01e-06	8.18e-06	5.99531	3	391
NonTargetingControlGuideForHuman_0422	240	453	0.915066	1.01e-06	8.19e-06	5.99364	1	392
SLC16A12	77.5	577.667	2.88994	1.01e-06	8.19e-06	5.9936	4	393
NonTargetingControlGuideForHuman_0142	163	520	1.67061	1.02e-06	8.19e-06	5.99348	1	394
AGPAT5	31.8333	132.5	2.04033	1.03e-06	8.29e-06	5.98674	3	395
NonTargetingControlGuideForHuman_0983	48	7325	7.2388	1.04e-06	8.34e-06	5.98281	1	396
C3orf33	13.8333	120.167	3.07358	1.05e-06	8.37e-06	5.97839	1	397
IL1A	90.1667	246.667	1.44684	1.05e-06	8.38e-06	5.97683	3	398
AMD1	119.333	219.167	0.874287	1.06e-06	8.39e-06	5.97596	4	399
ZNF414	53	363.833	2.76765	1.06e-06	8.4e-06	5.97477	3	400
MYO10	69	240.5	1.79395	1.07e-06	8.44e-06	5.97222	5	401
SHISA8	37	62.5	0.748461	1.07e-06	8.47e-06	5.96943	4	402
SLC16A8	117.167	354	1.59108	1.07e-06	8.47e-06	5.9691	5	403
TINF2	55	734	3.7262	1.08e-06	8.51e-06	5.96503	4	404
hsa-mir-3615	43.5	376.25	3.09803	1.08e-06	8.51e-06	5.96497	3	405
NonTargetingControlGuideForHuman_0218	428	3940	3.20101	1.09e-06	8.52e-06	5.9638	1	406
SLC24A4	89.8333	181.167	1.00796	1.09e-06	8.55e-06	5.96228	4	407
ARFRP1	120.333	685	2.50414	1.1e-06	8.57e-06	5.96031	5	408
ALYREF	50.5	337.333	2.72774	1.1e-06	8.59e-06	5.95866	5	409
CCDC112	47.6667	79	0.72292	1.13e-06	8.69e-06	5.94808	5	410
CYHR1	128.667	199.833	0.633169	1.13e-06	8.69e-06	5.94808	5	411
DDIT3	84.8333	916.667	3.426	1.14e-06	8.73e-06	5.94454	5	412
TRAF3IP1	18.8333	133.5	2.79307	1.14e-06	8.73e-06	5.94311	3	413
GFAP	53.6667	152.167	1.49491	1.15e-06	8.78e-06	5.93923	6	414
PLOD1	58.5	1004.33	4.0901	1.18e-06	8.88e-06	5.9298	4	415
UCP2	93.1667	186.833	1	1.18e-06	8.9e-06	5.92787	4	416
hsa-mir-2277	54	140.5	1.37137	1.2e-06	8.97e-06	5.92158	3	417
SERPINA1	130.833	530.5	2.01548	1.2e-06	9e-06	5.91958	4	418
MFN1	6.16667	297.167	5.48059	1.21e-06	9.04e-06	5.9159	1	419
ELAVL3	21.3333	114.833	2.40121	1.22e-06	9.05e-06	5.915	3	420
ABCA2	23.6667	251.5	3.38233	1.22e-06	9.05e-06	5.91487	2	421
HAUS6	54.1667	196.833	1.8519	1.22e-06	9.07e-06	5.91274	5	422
TM9SF3	81	437.667	2.42661	1.23e-06	9.1e-06	5.90976	3	423
SMDT1	65.6667	98.6667	0.583751	1.24e-06	9.1e-06	5.90749	5	424
GOLGA8B	15.25	63	2.0114	1.24e-06	9.11e-06	5.90632	1	425
ANKRD34A	54.8333	115.667	1.06998	1.25e-06	9.15e-06	5.90251	3	426
RSPH6A	81.5	166.167	1.02327	1.26e-06	9.16e-06	5.9013	5	427
GAK	199.167	370	0.89188	1.26e-06	9.16e-06	5.90086	5	428
hsa-mir-4297	59.25	349.75	2.55137	1.27e-06	9.23e-06	5.89561	2	429
TXK	0.666667	22.6667	4.31159	1.27e-06	9.23e-06	5.89506	2	430
KCNK16	35	928.5	4.70979	1.28e-06	9.26e-06	5.89234	3	431
TEAD2	10.3333	78.3333	2.86333	1.29e-06	9.3e-06	5.88935	3	432
SPRR2F	48.8333	194	1.97914	1.3e-06	9.33e-06	5.88647	4	433
FAM110A	80.6667	127.167	0.653423	1.3e-06	9.34e-06	5.8852	5	434
CHRM3	71.8333	104	0.53077	1.31e-06	9.36e-06	5.88343	5	435
hsa-mir-648	94.5	214.75	1.18001	1.31e-06	9.37e-06	5.88183	4	436
SLC5A2	54.3333	118.5	1.11784	1.31e-06	9.37e-06	5.88172	2	437
B3GALT1	74.6667	126	0.750972	1.31e-06	9.38e-06	5.88111	5	438
DPH3P1	54.8333	224.833	2.02584	1.32e-06	9.39e-06	5.88048	5	439
GTF2A1L	101.833	173	0.76166	1.32e-06	9.39e-06	5.88045	6	440
ZNF121	77.3333	103	0.411171	1.33e-06	9.41e-06	5.87777	5	441
TMTC2	56.6667	81.8333	0.526302	1.34e-06	9.46e-06	5.87283	4	442
IGDCC4	24	47	0.955146	1.34e-06	9.46e-06	5.8726	3	443
PATE4	34.8333	83.1667	1.24362	1.34e-06	9.47e-06	5.87146	3	444
TMEM252	20.5	50.3333	1.27539	1.36e-06	9.54e-06	5.86586	2	445
GRM3	55.1667	146.167	1.39766	1.37e-06	9.57e-06	5.86324	4	446
ZIC1	53.8333	106.167	0.9732	1.39e-06	9.64e-06	5.85663	3	447
hsa-mir-6844	0	42	6.40939	1.39e-06	9.65e-06	5.85556	1	448
hsa-mir-548az	68.25	207.5	1.59715	1.41e-06	9.73e-06	5.851	1	449
NFATC2	20.3333	298.5	3.84318	1.43e-06	9.82e-06	5.84412	4	450
NonTargetingControlGuideForHuman_0304	0	30	5.93074	1.44e-06	9.83e-06	5.84215	1	451
BTN3A2	32.8333	203.833	2.61589	1.44e-06	9.83e-06	5.84155	4	452
UCP3	74.5	203.5	1.44361	1.45e-06	9.86e-06	5.84013	4	453
NonTargetingControlGuideForHuman_0283	24	110	2.17319	1.47e-06	9.94e-06	5.83173	1	454
hsa-mir-545	41.5	113	1.43423	1.51e-06	1.01e-05	5.81982	3	455
NQO1	99	221.167	1.15562	1.53e-06	1.01e-05	5.81653	4	456
KCTD7	65.6667	176.667	1.42093	1.53e-06	1.02e-05	5.81431	4	457
RHOT2	46.1667	129.167	1.47434	1.56e-06	1.03e-05	5.80724	4	458
POTED	272	1013.2	1.8953	1.57e-06	1.03e-05	5.80444	3	459
ALG9	161.167	196	0.281507	1.58e-06	1.03e-05	5.80148	5	460
VPREB1	87.5	337.167	1.94002	1.58e-06	1.03e-05	5.80034	5	461
C7orf34	145.333	613.833	2.0747	1.59e-06	1.04e-05	5.79754	4	462
SUCLA2	62.3333	114.167	0.867844	1.6e-06	1.04e-05	5.79567	3	463
TRAPPC6A	48.8333	131.667	1.42172	1.61e-06	1.04e-05	5.79321	3	464
ALDH3B1	95.6667	182.167	0.925605	1.63e-06	1.05e-05	5.78682	4	465
DCLRE1A	33.5	151.167	2.1573	1.67e-06	1.07e-05	5.77611	4	466
SP6	80.3333	699.167	3.11365	1.68e-06	1.07e-05	5.77591	5	467
hsa-mir-26a-1	36	109.75	1.59481	1.68e-06	1.07e-05	5.77515	3	468
LGALS7	0	46.6667	6.5597	1.68e-06	1.07e-05	5.77363	1	469
RPRD1A	171.833	752	2.12649	1.69e-06	1.08e-05	5.77135	5	470
NonTargetingControlGuideForHuman_0805	2	741	8.21237	1.69e-06	1.08e-05	5.77101	1	471
NonTargetingControlGuideForHuman_0899	107	291	1.43916	1.71e-06	1.08e-05	5.76703	1	472
HIBADH	43.5	739.333	4.07162	1.72e-06	1.09e-05	5.76542	4	473
CBX4	56.6667	539	3.23838	1.73e-06	1.09e-05	5.76161	6	474
SRMS	78.3333	282.833	1.84562	1.74e-06	1.1e-05	5.75862	4	475
KIAA1737	66.3333	117.667	0.822183	1.76e-06	1.1e-05	5.75456	4	476
hsa-mir-4726	7	82.5	3.46815	1.8e-06	1.11e-05	5.74486	2	477
TMX1	86.1667	163.833	0.923076	1.8e-06	1.11e-05	5.74481	4	478
KIAA0825	109.333	833.667	2.92502	1.81e-06	1.12e-05	5.74265	5	479
OR4A47	47.1667	99.5	1.06895	1.81e-06	1.12e-05	5.7425	3	480
FAAH2	104.833	177.833	0.759614	1.81e-06	1.12e-05	5.74138	5	481
RPTN	89	195.667	1.13212	1.84e-06	1.12e-05	5.73561	4	482
UTP20	53.5	86.1667	0.682518	1.84e-06	1.13e-05	5.734	5	483
hsa-mir-3137	20.25	122.75	2.5704	1.85e-06	1.13e-05	5.73373	1	484
GPR61	66	173.833	1.39042	1.85e-06	1.13e-05	5.73245	5	485
ZBTB2	71.3333	161.333	1.17178	1.86e-06	1.13e-05	5.73078	4	486
hsa-mir-548z	197.75	1175.5	2.5685	1.86e-06	1.13e-05	5.73045	2	487
C15orf26	98.6667	148.833	0.590609	1.87e-06	1.13e-05	5.72919	5	488
BHMT2	139.333	915.667	2.7119	1.87e-06	1.13e-05	5.72891	5	489
LYSMD4	62.1667	634.833	3.34174	1.87e-06	1.14e-05	5.72725	2	490
KRTAP13-2	125.167	1233.67	3.29586	1.89e-06	1.14e-05	5.724	6	491
DLL3	26.3333	112.333	2.0721	1.89e-06	1.14e-05	5.72289	3	492
HGSNAT	48.8333	217.333	2.14259	1.9e-06	1.14e-05	5.72119	2	493
ARMC6	119.333	170	0.508742	1.9e-06	1.14e-05	5.72095	6	494
ZNF827	147.333	196.167	0.411781	1.91e-06	1.15e-05	5.71905	5	495
hsa-mir-8059	15.75	82.25	2.34832	1.93e-06	1.15e-05	5.71549	2	496
CLIC5	74.5	104	0.47854	1.93e-06	1.15e-05	5.71517	5	497
AMER3	29.5	1787	5.89684	1.94e-06	1.15e-05	5.71236	3	498
SYCE2	47	97.3333	1.0424	1.95e-06	1.15e-05	5.71089	5	499
CEP170B	66.1667	128.167	0.948601	2.01e-06	1.18e-05	5.69778	5	500
ZNF292	42.1667	201.667	2.24436	2.01e-06	1.18e-05	5.69764	4	501
hsa-mir-3186	110.25	165.75	0.586048	2.01e-06	1.18e-05	5.69699	3	502
PCED1B	45.5	101.5	1.14886	2.01e-06	1.18e-05	5.69676	4	503
CYP51A1	10.1667	32.3333	1.62205	2.02e-06	1.18e-05	5.69406	4	504
hsa-mir-519a-2	144.333	187.667	0.377617	2.04e-06	1.18e-05	5.6904	2	505
ABI3BP	30.5	95.8333	1.63577	2.06e-06	1.19e-05	5.68558	4	506
TEX13A	11.6667	140.167	3.53127	2.08e-06	1.2e-05	5.68176	2	507
NonTargetingControlGuideForHuman_0795	80	1856	4.52745	2.1e-06	1.2e-05	5.6773	1	508
GTF2E1	74.8333	100.167	0.418226	2.11e-06	1.21e-05	5.67491	5	509
OR5C1	64.3333	3854.67	5.89391	2.14e-06	1.22e-05	5.66914	2	510
KIR3DL3	49.3333	123.667	1.31709	2.14e-06	1.22e-05	5.66887	4	511
TRAPPC8	91.1667	244.5	1.41831	2.16e-06	1.22e-05	5.66634	4	512
UROC1	75.8333	2083.83	4.77113	2.16e-06	1.22e-05	5.66556	4	513
ST8SIA5	118.833	154.833	0.38037	2.17e-06	1.22e-05	5.66444	5	514
FAM133B	55.8333	168.333	1.58354	2.18e-06	1.22e-05	5.66121	3	515
GPRIN1	21.3333	88.6667	2.02997	2.18e-06	1.22e-05	5.66083	4	516
PRDM14	90.8333	236.333	1.37466	2.18e-06	1.22e-05	5.66082	5	517
hsa-mir-382	73.6667	161.667	1.12863	2.21e-06	1.23e-05	5.65648	3	518
TFAP2E	58.1667	104.167	0.835189	2.24e-06	1.24e-05	5.65005	3	519
hsa-mir-221	275.5	1376.25	2.31853	2.24e-06	1.24e-05	5.64882	3	520
CCDC6	31.1667	137.167	2.12014	2.25e-06	1.24e-05	5.64858	3	521
DUSP6	59.6667	133.167	1.1516	2.27e-06	1.25e-05	5.6433	3	522
JPH2	29.5	79.5	1.41504	2.29e-06	1.26e-05	5.63997	4	523
LDHAL6B	63.8333	101	0.657841	2.3e-06	1.26e-05	5.63889	4	524
TYRO3	69.3333	89	0.357972	2.31e-06	1.27e-05	5.63606	5	525
B2M	33.8333	101.667	1.57324	2.32e-06	1.27e-05	5.63366	4	526
SLC18A2	78.5	106	0.430929	2.33e-06	1.27e-05	5.63307	6	527
PAPOLG	86.5	207.333	1.25634	2.33e-06	1.27e-05	5.63246	4	528
COIL	55	463.667	3.06408	2.33e-06	1.27e-05	5.63187	5	529
hsa-mir-591	39	5801.5	7.19855	2.34e-06	1.27e-05	5.63076	2	530
RETSAT	92.1667	474	2.35629	2.36e-06	1.28e-05	5.62736	5	531
RHAG	118	186.333	0.656865	2.4e-06	1.29e-05	5.61955	6	532
hsa-mir-1343	111.25	1287.75	3.52707	2.41e-06	1.29e-05	5.61886	4	533
NonTargetingControlGuideForHuman_0602	63	98	0.633367	2.41e-06	1.29e-05	5.61844	1	534
NonTargetingControlGuideForHuman_0272	194	527	1.4394	2.41e-06	1.29e-05	5.6181	1	535
TAS2R42	84.5	139.5	0.719892	2.41e-06	1.29e-05	5.6177	5	536
ATXN2L	32	364.167	3.48807	2.42e-06	1.29e-05	5.61647	5	537
ZNF148	39.5	278.333	2.80133	2.42e-06	1.29e-05	5.61594	3	538
CAPN10	101	719.5	2.82652	2.43e-06	1.3e-05	5.61351	6	539
EMG1	36.5	54.3333	0.567528	2.44e-06	1.3e-05	5.61178	3	540
PDIA2	35	218.833	2.62723	2.45e-06	1.3e-05	5.6115	5	541
ZNF792	96.3333	150.667	0.642564	2.45e-06	1.3e-05	5.61042	3	542
FAM217B	93	926.667	3.30979	2.47e-06	1.31e-05	5.60736	4	543
RFC2	82.5	118	0.513704	2.53e-06	1.32e-05	5.59677	4	544
UPK2	65.6667	129.833	0.97803	2.53e-06	1.33e-05	5.59635	6	545
MTERFD3	89.6667	169.333	0.913454	2.55e-06	1.33e-05	5.59386	4	546
DSN1	39	200.5	2.34727	2.59e-06	1.35e-05	5.58665	3	547
CCDC121	96.5	425.167	2.13367	2.59e-06	1.35e-05	5.58633	4	548
FNDC9	27	61.6667	1.17671	2.6e-06	1.35e-05	5.58582	4	549
PPP1R3C	127.333	171.167	0.425346	2.6e-06	1.35e-05	5.58467	6	550
GOT1	45.5	190.833	2.05638	2.61e-06	1.35e-05	5.58349	4	551
IGSF11	42.1667	137.667	1.69523	2.64e-06	1.36e-05	5.57886	4	552
VMO1	76.8333	212.5	1.46169	2.65e-06	1.36e-05	5.57721	5	553
RIT1	56.6667	101	0.828234	2.69e-06	1.38e-05	5.57004	3	554
TP73	59	82.1667	0.474416	2.7e-06	1.38e-05	5.56942	5	555
MAP3K9	160	752.5	2.23008	2.71e-06	1.38e-05	5.56659	6	556
SPTLC3	57.6667	676	3.53983	2.72e-06	1.39e-05	5.56531	6	557
OR10G3	142	9426.67	6.04779	2.75e-06	1.4e-05	5.56106	5	558
HPCAL1	85.5	117	0.450252	2.8e-06	1.41e-05	5.55315	5	559
MIOS	53	93.3333	0.810562	2.81e-06	1.42e-05	5.5515	3	560
RAMP2	44	697.833	3.97204	2.81e-06	1.42e-05	5.55092	2	561
UPB1	14.8333	46.3333	1.61086	2.81e-06	1.42e-05	5.55083	2	562
TRADD	64.1667	131.333	1.02762	2.84e-06	1.42e-05	5.5471	5	563
DNAJC3	112.667	123.333	0.129951	2.85e-06	1.43e-05	5.54485	4	564
GREB1L	117.167	359.667	1.61396	2.88e-06	1.43e-05	5.54126	5	565
USP43	59.3333	131	1.13604	2.88e-06	1.43e-05	5.54076	3	566
PACRGL	31.1667	55.8333	0.831024	2.89e-06	1.44e-05	5.53929	3	567
AQR	11.5	47.75	2.00749	2.9e-06	1.44e-05	5.53783	2	568
NonTargetingControlGuideForHuman_0978	142	2051	3.84765	2.91e-06	1.44e-05	5.53588	1	569
GCN1L1	98.1667	126.833	0.367975	2.94e-06	1.45e-05	5.53227	5	570
C20orf111	52.5	155.25	1.55517	2.94e-06	1.45e-05	5.53202	3	571
TRIM15	71.3333	417.667	2.54135	2.95e-06	1.45e-05	5.53005	4	572
PGK2	90.6667	164	0.851509	2.95e-06	1.45e-05	5.52971	5	573
NUBP2	20	54.6667	1.42817	2.97e-06	1.45e-05	5.52753	4	574
OR2A42	89.1667	151.667	0.763009	2.97e-06	1.46e-05	5.52688	5	575
FLVCR2	93.8333	214	1.18514	2.98e-06	1.46e-05	5.52515	5	576
NCR3LG1	43.3333	136.833	1.64758	2.99e-06	1.46e-05	5.52367	5	577
ZKSCAN2	146.5	225.833	0.622633	3.01e-06	1.47e-05	5.52191	6	578
ADH1A	45.1667	145	1.67181	3.03e-06	1.47e-05	5.51897	3	579
INPP5A	97.3333	137.5	0.49627	3.05e-06	1.48e-05	5.51537	4	580
CLDND2	37	1878.83	5.64719	3.06e-06	1.49e-05	5.51427	5	581
TLK1	62	132.667	1.0913	3.06e-06	1.49e-05	5.51384	3	582
IRF9	134	1766.33	3.71549	3.07e-06	1.49e-05	5.51326	5	583
CALY	123	153.667	0.31998	3.08e-06	1.49e-05	5.51101	6	584
hsa-mir-4718	17	104.5	2.58496	3.09e-06	1.49e-05	5.50935	1	585
MYBPC1	77.6667	280.667	1.8468	3.1e-06	1.5e-05	5.50882	5	586
CYB5B	29.3333	68	1.19918	3.1e-06	1.5e-05	5.5084	4	587
SLMO2	8	77.3333	3.19485	3.1e-06	1.5e-05	5.50809	2	588
C20orf27	79.8333	121.833	0.606747	3.11e-06	1.5e-05	5.50662	6	589
LOC100132146	39.5	93.1667	1.22754	3.15e-06	1.51e-05	5.50234	4	590
USP13	201	368.5	0.872841	3.17e-06	1.51e-05	5.49937	6	591
hsa-mir-486	0	50	6.65821	3.17e-06	1.52e-05	5.49831	1	592
BCL7A	130	439	1.75181	3.18e-06	1.52e-05	5.49805	4	593
HSPA2	94.1667	127.833	0.438968	3.18e-06	1.52e-05	5.49706	4	594
ZNF711	85.3333	1738.83	4.34085	3.19e-06	1.52e-05	5.49576	4	595
NonTargetingControlGuideForHuman_0295	188	209	0.152386	3.22e-06	1.53e-05	5.49271	1	596
GPR174	60.6667	110.167	0.855403	3.22e-06	1.53e-05	5.49197	3	597
ALDH1A2	66.8333	654	3.281	3.25e-06	1.54e-05	5.48768	4	598
CEP95	24.8333	48.5	0.951745	3.26e-06	1.54e-05	5.48703	3	599
PYURF	44	268	2.59304	3.27e-06	1.55e-05	5.4851	5	600
hsa-mir-5189	100.5	123.5	0.295985	3.28e-06	1.55e-05	5.48389	3	601
DRD2	43.5	387.833	3.14172	3.33e-06	1.57e-05	5.4774	4	602
CREG2	99.5	146.5	0.555816	3.38e-06	1.58e-05	5.47044	4	603
GPN2	127.333	149.833	0.233901	3.4e-06	1.59e-05	5.46795	4	604
OR5H1	124.833	287.167	1.19863	3.43e-06	1.59e-05	5.465	3	605
PPIL6	63.1667	200.333	1.65739	3.44e-06	1.6e-05	5.46281	4	606
EFCAB3	66.1667	309.833	2.21878	3.46e-06	1.6e-05	5.46101	4	607
ZSCAN32	80.3333	159.833	0.988052	3.47e-06	1.6e-05	5.46018	6	608
FUCA1	90.3333	156.333	0.787938	3.47e-06	1.6e-05	5.4595	4	609
CDY1	160	325	1.02008	3.48e-06	1.6e-05	5.45824	1	610
TFF3	148	249.333	0.750503	3.5e-06	1.61e-05	5.4564	4	611
LONRF2	59.1667	10252.3	7.42488	3.5e-06	1.61e-05	5.4561	3	612
C6orf52	46.1667	137	1.55897	3.52e-06	1.61e-05	5.45346	4	613
COL28A1	81	124.5	0.617056	3.54e-06	1.62e-05	5.45109	4	614
XRCC6BP1	54	135	1.31396	3.54e-06	1.62e-05	5.45093	5	615
ZNF740	81.8333	132.5	0.691878	3.56e-06	1.63e-05	5.44881	4	616
hsa-mir-4694	46.5	69.25	0.569532	3.57e-06	1.63e-05	5.44679	2	617
KCNC2	30.3333	159.5	2.37551	3.58e-06	1.63e-05	5.44559	3	618
CYP8B1	62.6667	82.5	0.393948	3.59e-06	1.63e-05	5.44504	4	619
HSFX1	373.5	467	0.321928	3.6e-06	1.64e-05	5.44364	2	620
ORMDL1	27	130	2.24655	3.63e-06	1.64e-05	5.44052	3	621
GPR1	23.3333	1989.83	6.38389	3.69e-06	1.66e-05	5.4335	2	622
NonTargetingControlGuideForHuman_0149	430	5257	3.61029	3.73e-06	1.67e-05	5.42845	1	623
MRGPRX3	33	55.1667	0.732653	3.73e-06	1.67e-05	5.42837	4	624
KCTD8	28	159.5	2.48904	3.77e-06	1.68e-05	5.42423	3	625
B3GAT2	40.6667	62.5	0.613875	3.83e-06	1.7e-05	5.41644	5	626
CASP1	122.5	457.5	1.89669	3.84e-06	1.7e-05	5.41556	4	627
SNX17	78.1667	138.833	0.824716	3.85e-06	1.7e-05	5.41439	5	628
CREB1	49.5	67.8333	0.450661	3.86e-06	1.71e-05	5.41316	3	629
XRRA1	63.5	116.333	0.868308	3.88e-06	1.71e-05	5.41121	4	630
CYP7A1	45.5	97	1.08377	3.89e-06	1.71e-05	5.40972	5	631
PPP1R14A	78.5	211.833	1.42641	3.92e-06	1.72e-05	5.40672	4	632
hsa-mir-548o	30	151.333	2.31561	3.96e-06	1.73e-05	5.40277	2	633
MBD2	74.1667	182	1.28936	4.02e-06	1.75e-05	5.3957	4	634
C2orf68	82.6667	116.167	0.488315	4.04e-06	1.75e-05	5.394	5	635
HSPA9	63	131.167	1.05206	4.07e-06	1.76e-05	5.39005	4	636
ZMAT2	47.1667	106.5	1.16656	4.09e-06	1.76e-05	5.38871	4	637
SMURF2	87.3333	187.333	1.09661	4.1e-06	1.77e-05	5.38756	6	638
TNFAIP8L1	27.1667	174.833	2.66388	4.11e-06	1.77e-05	5.38596	3	639
OR4K13	128.333	200.167	0.639295	4.13e-06	1.78e-05	5.38354	6	640
OR5B2	29.3333	73.8333	1.31708	4.15e-06	1.78e-05	5.38218	5	641
CYP2E1	95.3333	391.5	2.03225	4.17e-06	1.79e-05	5.37974	4	642
KLF7	71.8333	969.167	3.74476	4.2e-06	1.79e-05	5.37721	5	643
FXR1	102.5	261	1.34417	4.2e-06	1.79e-05	5.37645	5	644
ASXL2	8.16667	62	2.85031	4.21e-06	1.79e-05	5.37608	2	645
SUPT20HL1	69.3333	121.333	0.802921	4.21e-06	1.8e-05	5.37557	5	646
ALDH5A1	15.1667	47.1667	1.60528	4.22e-06	1.8e-05	5.3743	2	647
SCNM1	66	108	0.706269	4.24e-06	1.8e-05	5.37289	1	648
SLC34A2	40.3333	91.8333	1.1771	4.25e-06	1.8e-05	5.37203	3	649
ODF1	43.8333	2412.17	5.76609	4.27e-06	1.81e-05	5.36938	5	650
AASS	53.8333	189.333	1.80482	4.3e-06	1.82e-05	5.36648	4	651
hsa-mir-617	9	66.25	2.81277	4.31e-06	1.82e-05	5.36535	2	652
ICAM4	37	57.6667	0.633302	4.32e-06	1.83e-05	5.36446	3	653
CAPRIN1	97.1667	147.5	0.599659	4.37e-06	1.84e-05	5.35999	3	654
EPM2AIP1	21	58.3333	1.4523	4.39e-06	1.85e-05	5.35755	3	655
NonTargetingControlGuideForHuman_0672	271	1287	2.24555	4.4e-06	1.85e-05	5.3565	1	656
FAM5C	169.5	901.833	2.40813	4.42e-06	1.85e-05	5.35411	6	657
NonTargetingControlGuideForHuman_0367	142	337	1.24393	4.44e-06	1.86e-05	5.35267	1	658
NonTargetingControlGuideForHuman_0922	192	238	0.309131	4.53e-06	1.88e-05	5.34419	1	659
HSPG2	62	98.5	0.663572	4.58e-06	1.89e-05	5.33943	3	660
ZFAND2A	37.1667	141.333	1.91284	4.58e-06	1.9e-05	5.33886	3	661
hsa-mir-6501	16.25	59.75	1.8468	4.61e-06	1.9e-05	5.33618	3	662
LRRC23	75.1667	139	0.882535	4.62e-06	1.91e-05	5.33525	1	663
TM4SF19	48.6667	91.6667	0.906565	4.64e-06	1.91e-05	5.3336	4	664
RRAS2	16.5	70	2.05209	4.64e-06	1.91e-05	5.33328	3	665
ARMS2	103	161.167	0.643391	4.65e-06	1.91e-05	5.33218	4	666
HAGHL	78.8333	277.833	1.81081	4.66e-06	1.91e-05	5.3314	3	667
PTGS2	40.3333	159.667	1.97175	4.67e-06	1.91e-05	5.33031	3	668
HSD17B3	13.5	1054.83	6.23613	4.68e-06	1.92e-05	5.32948	2	669
NAV2	102.833	803	2.95899	4.69e-06	1.92e-05	5.32886	5	670
hsa-mir-1302-2	108.667	263	1.27127	4.74e-06	1.93e-05	5.32425	2	671
TPH2	102.667	137	0.414455	4.76e-06	1.93e-05	5.32213	5	672
C1orf162	102.833	374.833	1.86087	4.76e-06	1.93e-05	5.32205	6	673
MDM2	15.3333	64.1667	2.03006	4.79e-06	1.94e-05	5.32006	3	674
ZBED2	13.8333	83	2.5424	4.79e-06	1.94e-05	5.31952	3	675
FBXL20	35.5	69.8333	0.966212	4.79e-06	1.94e-05	5.3194	4	676
SDSL	16.1667	92.3333	2.47768	4.84e-06	1.95e-05	5.31548	3	677
ZNF383	16.8333	26.1667	0.621488	4.86e-06	1.96e-05	5.31369	3	678
REEP4	48.6667	1668.67	5.0853	4.86e-06	1.96e-05	5.31309	2	679
IDI1	34.1667	53.1667	0.630477	4.86e-06	1.96e-05	5.31304	3	680
SDCCAG3	79.5	96.8333	0.282934	4.88e-06	1.96e-05	5.31198	5	681
ZNF85	75.5	630.333	3.05319	4.93e-06	1.98e-05	5.30672	5	682
NCBP1	115.167	123.167	0.0964835	4.95e-06	1.98e-05	5.3058	5	683
GPR173	16.1667	1560.33	6.54921	4.97e-06	1.99e-05	5.3036	2	684
ALG8	42.3333	80.8333	0.925113	4.99e-06	1.99e-05	5.30188	2	685
SP8	85.6667	329.167	1.93581	5.03e-06	2e-05	5.29846	3	686
LOC154872	121.833	1004.5	3.03831	5.04e-06	2e-05	5.29779	5	687
NonTargetingControlGuideForHuman_0440	69	108	0.64261	5.06e-06	2.01e-05	5.29592	1	688
SLPI	51.8333	63.6667	0.294094	5.09e-06	2.01e-05	5.29353	6	689
SLC38A9	103.833	527.5	2.33934	5.12e-06	2.02e-05	5.29068	4	690
MAFG	115.167	147.667	0.357248	5.16e-06	2.04e-05	5.28747	4	691
NonTargetingControlGuideForHuman_0166	362	670	0.887256	5.19e-06	2.04e-05	5.28474	1	692
SV2B	75.5	605	2.99406	5.2e-06	2.05e-05	5.2842	4	693
KCNJ5	212	9121.67	5.42384	5.2e-06	2.05e-05	5.2837	4	694
ACTL6B	132.167	494.167	1.89865	5.21e-06	2.05e-05	5.28317	6	695
hsa-mir-5009	57	352.25	2.61701	5.27e-06	2.06e-05	5.27812	2	696
hsa-mir-7107	32.75	65.25	0.983637	5.3e-06	2.07e-05	5.276	3	697
PTK2B	25.5	48.1667	0.904422	5.3e-06	2.07e-05	5.27541	3	698
MAGEF1	99.1667	251.333	1.33729	5.37e-06	2.09e-05	5.27038	5	699
NonTargetingControlGuideForHuman_0436	0	128	8.00562	5.37e-06	2.1e-05	5.27003	1	700
hsa-mir-7158	73.75	123	0.734048	5.4e-06	2.1e-05	5.2677	2	701
FCGR2B	28.3333	51.1667	0.841496	5.41e-06	2.1e-05	5.2669	5	702
CCNG1	81.8333	122.167	0.575195	5.41e-06	2.1e-05	5.26646	6	703
RAB11FIP1	72.5	108.833	0.582765	5.43e-06	2.11e-05	5.26493	5	704
TUBG2	36.1667	63.1667	0.796069	5.44e-06	2.11e-05	5.26417	4	705
GPN1	53	333.5	2.64224	5.47e-06	2.12e-05	5.26219	4	706
TNFSF9	38.3333	61.8333	0.682708	5.49e-06	2.12e-05	5.2604	3	707
GPR32	50.5	353.167	2.79382	5.5e-06	2.12e-05	5.25962	5	708
TRA2B	122.167	225.667	0.882643	5.51e-06	2.12e-05	5.259	4	709
CLGN	50.5	87.3333	0.784271	5.51e-06	2.12e-05	5.25862	6	710
HIST1H2BG	30	878.667	4.84926	5.53e-06	2.13e-05	5.25708	5	711
RBM3	106	1051.17	3.30375	5.54e-06	2.13e-05	5.25644	4	712
KRTAP5-11	56.6667	150.167	1.39811	5.56e-06	2.14e-05	5.2549	4	713
SPPL3	15	58.6667	1.93252	5.59e-06	2.14e-05	5.25296	2	714
HEPACAM	199.833	412	1.04199	5.61e-06	2.15e-05	5.25095	6	715
TUBA3C	53.5	75.8333	0.499354	5.62e-06	2.15e-05	5.25048	5	716
CYB561A3	58.1667	129.167	1.14419	5.62e-06	2.15e-05	5.25032	5	717
TCL1B	87	971.5	3.4736	5.64e-06	2.15e-05	5.24898	5	718
ZNF705D	39.3333	108	1.44565	5.64e-06	2.16e-05	5.24851	2	719
GIMD1	49.5	214.5	2.10434	5.66e-06	2.16e-05	5.24735	4	720
PAN3	0	47.8333	6.59495	5.68e-06	2.16e-05	5.24572	1	721
NCOA4	28.8333	80.8333	1.47131	5.72e-06	2.17e-05	5.24292	4	722
C1QTNF3	125.833	224.833	0.834825	5.72e-06	2.18e-05	5.24223	6	723
NonTargetingControlGuideForHuman_0052	2	1932	9.59432	5.74e-06	2.18e-05	5.24097	1	724
MUTYH	129.5	798.833	2.62029	5.76e-06	2.19e-05	5.23933	3	725
FKBP9	104	148	0.50696	5.76e-06	2.19e-05	5.23921	5	726
HGD	50	71.3333	0.50837	5.8e-06	2.19e-05	5.23683	5	727
BEX1	62.6667	99.8333	0.667566	5.82e-06	2.2e-05	5.23472	5	728
hsa-mir-6815	114	857.25	2.90521	5.84e-06	2.2e-05	5.23387	3	729
KANK4	73.6667	182.667	1.30431	5.95e-06	2.23e-05	5.22575	5	730
CMC1	56.3333	68.8333	0.286812	6e-06	2.25e-05	5.22208	4	731
BSPRY	60.5	71.6667	0.242523	6.19e-06	2.3e-05	5.20798	2	732
WNT6	130.167	153.833	0.240159	6.27e-06	2.31e-05	5.20282	4	733
TMEM65	128.5	178.833	0.475273	6.37e-06	2.34e-05	5.1957	4	734
CNTF	109.667	389.667	1.8244	6.39e-06	2.34e-05	5.19437	4	735
NonTargetingControlGuideForHuman_0103	141	385	1.44593	6.46e-06	2.36e-05	5.1899	1	736
CYP2F1	52	152.333	1.54157	6.61e-06	2.39e-05	5.17987	5	737
RIT2	104.333	355.833	1.76513	6.66e-06	2.4e-05	5.17679	6	738
FBXW9	62.5	139.333	1.15028	6.7e-06	2.42e-05	5.17394	4	739
FAM21B	46.5	88.5	0.921145	6.71e-06	2.42e-05	5.17337	2	740
SLC2A7	86.5	360.167	2.05158	6.77e-06	2.44e-05	5.16936	6	741
OR8B3	51.1667	109.833	1.09456	6.83e-06	2.45e-05	5.16533	4	742
DIO2	30.3333	220	2.83822	6.86e-06	2.46e-05	5.16374	2	743
EIF3CL	136.333	192.5	0.496181	6.87e-06	2.46e-05	5.16325	6	744
OPA3	47.1667	72.8333	0.621488	6.94e-06	2.48e-05	5.15854	5	745
SPCS1	84	166.5	0.982825	6.95e-06	2.48e-05	5.15818	5	746
KIF19	136.833	348.667	1.34623	6.99e-06	2.49e-05	5.15576	4	747
THUMPD1	73.5	721.5	3.2864	6.99e-06	2.49e-05	5.15546	4	748
ACACB	97.5	535.167	2.45048	7.01e-06	2.49e-05	5.15425	5	749
PAPSS1	33	157.667	2.23921	7.05e-06	2.5e-05	5.15167	4	750
hsa-mir-4745	28.25	40	0.49436	7.1e-06	2.52e-05	5.14862	2	751
OR2M4	72	143.5	0.990016	7.17e-06	2.53e-05	5.14454	5	752
LOC554223	144.833	564.833	1.95974	7.19e-06	2.54e-05	5.14297	5	753
C16orf54	116	156	0.425833	7.24e-06	2.55e-05	5.14009	6	754
SOST	49.3333	94.1667	0.925745	7.27e-06	2.56e-05	5.13844	5	755
MAMDC2	30.8333	56.8333	0.871676	7.3e-06	2.56e-05	5.13681	3	756
STOML2	80	353.667	2.13737	7.3e-06	2.56e-05	5.13681	3	757
TCEAL8	129.833	152.167	0.228179	7.42e-06	2.59e-05	5.12967	5	758
UTP3	27	185.833	2.76038	7.49e-06	2.61e-05	5.12556	3	759
KLF11	57.8333	111.833	0.945394	7.5e-06	2.61e-05	5.12481	4	760
ETV5	49.6667	218.167	2.12393	7.58e-06	2.63e-05	5.1202	4	761
ZNF330	8.66667	45	2.3114	7.61e-06	2.64e-05	5.11836	1	762
UTP18	38.1667	95.6667	1.31445	7.71e-06	2.66e-05	5.11314	4	763
PMEPA1	68.6667	105	0.609094	7.73e-06	2.67e-05	5.11201	4	764
RALY	47.1667	104.333	1.13704	7.85e-06	2.7e-05	5.10514	4	765
KCNJ6	40.8333	63.3333	0.627004	7.87e-06	2.7e-05	5.10414	5	766
LAT	73.3333	145.667	0.98527	7.87e-06	2.7e-05	5.10406	4	767
HSPB11	51.1667	146.667	1.51015	7.94e-06	2.72e-05	5.09997	4	768
TMED5	6.5	38	2.45943	7.98e-06	2.73e-05	5.09812	2	769
MAGEA3	8.33333	96.3333	3.45447	7.98e-06	2.73e-05	5.09778	3	770
PARP3	78.5	225.5	1.5164	7.99e-06	2.73e-05	5.09724	3	771
WNT10A	94.5	861.833	3.18225	7.99e-06	2.73e-05	5.09719	5	772
PTPRE	71.1667	106.333	0.575988	8.02e-06	2.74e-05	5.09585	4	773
HRC	63.1667	103.667	0.710284	8.05e-06	2.74e-05	5.09446	4	774
hsa-mir-7-1	103.75	227	1.12582	8.06e-06	2.75e-05	5.0939	2	775
FBXO16	69	74.6667	0.11308	8.09e-06	2.75e-05	5.09217	4	776
NonTargetingControlGuideForHuman_0138	288	314	0.124489	8.1e-06	2.76e-05	5.09129	1	777
IL2	75.8333	127.167	0.741997	8.11e-06	2.76e-05	5.09091	5	778
RNF144A	73.5	85.8333	0.222392	8.11e-06	2.76e-05	5.09081	4	779
C17orf72	139.5	158.833	0.186621	8.15e-06	2.77e-05	5.08864	6	780
TNFRSF13C	40.5	395.5	3.2718	8.15e-06	2.77e-05	5.08861	3	781
SSTR4	50	95.5	0.926751	8.16e-06	2.77e-05	5.08817	3	782
MTF2	54.6	165.6	1.59193	8.19e-06	2.78e-05	5.08657	4	783
OR4D9	13.1667	58.3333	2.10597	8.2e-06	2.78e-05	5.08603	2	784
CDKL2	65.5	212.333	1.68919	8.24e-06	2.79e-05	5.08398	6	785
SERPINA6	135.333	445.667	1.71575	8.25e-06	2.79e-05	5.0836	5	786
SPRR1B	77.8333	118.5	0.603263	8.27e-06	2.79e-05	5.08242	4	787
GALNT7	77.5	1182	3.92222	8.28e-06	2.8e-05	5.08208	4	788
BMP4	98.5	250.333	1.34123	8.31e-06	2.8e-05	5.08065	3	789
CYP11A1	15.3333	501	4.98521	8.36e-06	2.82e-05	5.07784	1	790
SYCP2L	57.1667	81.3333	0.504951	8.42e-06	2.83e-05	5.07476	3	791
PRKAB2	76.3333	362.833	2.24149	8.44e-06	2.83e-05	5.07351	6	792
MSS51	85.6667	470.833	2.45155	8.48e-06	2.84e-05	5.07158	6	793
LYZL4	106	1276.5	3.58383	8.53e-06	2.85e-05	5.069	5	794
KAT5	10.8333	93.5	3.05209	8.61e-06	2.87e-05	5.06522	2	795
MAP1LC3C	67.5	113	0.739086	8.64e-06	2.88e-05	5.0635	6	796
CHMP2B	78.6667	89.8333	0.190365	8.71e-06	2.9e-05	5.05995	5	797
SLC44A5	35.3333	69.3333	0.962614	8.72e-06	2.9e-05	5.05929	4	798
PTGER3	78.8333	831.5	3.39058	8.79e-06	2.92e-05	5.05603	5	799
VEGFB	40.6667	57	0.482085	8.86e-06	2.93e-05	5.05265	4	800
hsa-mir-1180	38	102.5	1.41971	8.87e-06	2.94e-05	5.05195	3	801
EML3	17.1667	34	0.965567	8.88e-06	2.94e-05	5.0514	2	802
PCDH19	135.167	177	0.387753	8.91e-06	2.95e-05	5.05014	5	803
ZNF384	89.3333	125	0.482365	9.01e-06	2.97e-05	5.04536	5	804
NonTargetingControlGuideForHuman_0412	61	830	3.75532	9.01e-06	2.97e-05	5.04533	1	805
NonTargetingControlGuideForHuman_0696	184	215	0.224067	9.09e-06	2.99e-05	5.04149	1	806
MAGOHB	29.5	69	1.21205	9.15e-06	3e-05	5.03855	2	807
PRSS36	80.1667	123.667	0.622233	9.2e-06	3.01e-05	5.03629	4	808
IQCF3	112.667	489.167	2.11335	9.26e-06	3.03e-05	5.03354	4	809
HDAC2	50.8333	739	3.84858	9.26e-06	3.03e-05	5.03342	3	810
ASF1B	26.8333	134.833	2.30778	9.29e-06	3.03e-05	5.03218	2	811
OAT	34.1667	121.667	1.81723	9.33e-06	3.04e-05	5.03002	2	812
CACNG7	65.1667	200	1.61037	9.39e-06	3.05e-05	5.02756	5	813
C2CD4C	69.1667	201.5	1.53581	9.44e-06	3.07e-05	5.02509	3	814
DMRTA1	70.8333	1127.83	3.98347	9.46e-06	3.07e-05	5.02391	3	815
C1orf127	62.1667	94.1667	0.595158	9.48e-06	3.08e-05	5.02324	4	816
hsa-mir-3125	23	289	3.62283	9.56e-06	3.09e-05	5.0197	2	817
DMBT1	199.5	271	0.440952	9.6e-06	3.1e-05	5.0178	6	818
LACTB2	58.3333	131.5	1.16583	9.62e-06	3.11e-05	5.0167	4	819
TRIM2	7.5	28.6667	1.86625	9.63e-06	3.11e-05	5.01615	2	820
ECI2	42.5	429.667	3.32249	9.71e-06	3.13e-05	5.01292	4	821
DNAJC10	60.6667	133.167	1.12782	9.74e-06	3.13e-05	5.01163	6	822
RGPD3	31	101.5	1.69515	9.74e-06	3.13e-05	5.01162	2	823
NonTargetingControlGuideForHuman_0481	1	332	7.79225	9.75e-06	3.14e-05	5.01085	1	824
TNIP2	257.333	302.667	0.233672	9.85e-06	3.16e-05	5.00664	4	825
hsa-mir-383	146.25	1604	3.45069	9.86e-06	3.16e-05	5.00596	4	826
ADORA2A	57	78.8333	0.464365	9.94e-06	3.18e-05	5.00263	5	827
CXorf27	46.6667	730.5	3.95403	9.97e-06	3.18e-05	5.00151	5	828
GNG10	35.5	66.1667	0.888969	1e-05	3.2e-05	4.9985	4	829
RMND5B	132.667	1092.33	3.03677	1.01e-05	3.21e-05	4.99544	4	830
BTN2A2	130.167	400.667	1.61831	1.01e-05	3.21e-05	4.9954	5	831
HMGN3	33.5	92.3333	1.44911	1.01e-05	3.21e-05	4.99536	3	832
ZFYVE28	60.5	134.667	1.14786	1.02e-05	3.23e-05	4.99267	5	833
UCK1	105	364.833	1.79197	1.02e-05	3.23e-05	4.99216	5	834
ID1	21.5	149.5	2.76939	1.03e-05	3.26e-05	4.98803	3	835
MAST2	81.5	427	2.38223	1.03e-05	3.26e-05	4.98683	4	836
NPY5R	94	275.333	1.54541	1.04e-05	3.27e-05	4.98445	5	837
GOLIM4	40.75	67.25	0.715827	1.04e-05	3.28e-05	4.98322	2	838
hsa-mir-423	36.75	131.75	1.82796	1.04e-05	3.29e-05	4.98135	3	839
hsa-mir-875	26.5	43	0.688056	1.05e-05	3.29e-05	4.9806	2	840
SQSTM1	57.5	157	1.44123	1.05e-05	3.3e-05	4.97956	3	841
LEMD3	51.75	64.75	0.320547	1.05e-05	3.31e-05	4.97797	3	842
HHATL	20.6667	140.833	2.73924	1.06e-05	3.34e-05	4.97282	3	843
ZNF614	75.5	98.1667	0.376563	1.07e-05	3.35e-05	4.97196	6	844
RAVER2	138	153	0.148353	1.07e-05	3.35e-05	4.97188	5	845
ST7	161.5	383.667	1.24574	1.08e-05	3.37e-05	4.96785	6	846
ZNF287	147	246	0.740873	1.08e-05	3.38e-05	4.96636	6	847
MUC16	111.667	161.333	0.528865	1.08e-05	3.38e-05	4.96484	4	848
CCDC74A	44	62.8	0.5084	1.09e-05	3.38e-05	4.96453	4	849
SLC41A2	39	174	2.1433	1.11e-05	3.44e-05	4.95593	2	850
CASQ1	52.1667	271.5	2.36864	1.11e-05	3.45e-05	4.95385	5	851
RAPGEF1	79.3333	103	0.374568	1.12e-05	3.46e-05	4.95162	5	852
KRTAP22-2	106.833	259.833	1.27826	1.12e-05	3.47e-05	4.95055	4	853
CARD9	54	122	1.16845	1.14e-05	3.5e-05	4.94472	4	854
DYRK1B	174.5	613.833	1.81167	1.14e-05	3.5e-05	4.94395	4	855
FIGNL1	55	122	1.14222	1.14e-05	3.52e-05	4.94139	4	856
TRIM60	55.1667	559.333	3.33011	1.15e-05	3.53e-05	4.93931	3	857
ACPL2	24.5	53	1.09761	1.16e-05	3.55e-05	4.93685	4	858
MITD1	127	172.667	0.441664	1.16e-05	3.55e-05	4.93644	5	859
SMYD4	40.6667	210.833	2.35997	1.16e-05	3.55e-05	4.93558	4	860
GYPE	60.6667	372.833	2.60965	1.16e-05	3.56e-05	4.93413	3	861
LENG1	85.3333	142.5	0.736405	1.17e-05	3.58e-05	4.9316	6	862
ASPA	66.6667	521.667	2.95869	1.17e-05	3.58e-05	4.93126	4	863
hsa-mir-4473	103.5	1784.75	4.10147	1.17e-05	3.58e-05	4.93123	3	864
FAM209A	121.5	163.833	0.429744	1.18e-05	3.59e-05	4.92922	5	865
OR11L1	69	387.5	2.48097	1.18e-05	3.59e-05	4.92915	4	866
IFNAR1	180.667	4918.5	4.76298	1.18e-05	3.59e-05	4.92897	5	867
MRPL33	58.3333	78.6667	0.428259	1.18e-05	3.61e-05	4.92709	5	868
ULK1	157.167	423.667	1.42775	1.19e-05	3.61e-05	4.92578	5	869
NXPH3	60	117.667	0.965816	1.19e-05	3.63e-05	4.92311	5	870
JSRP1	49.1667	194.667	1.97436	1.2e-05	3.64e-05	4.92189	5	871
BMP8B	68	4339.8	5.98555	1.2e-05	3.64e-05	4.92064	3	872
KLK9	86	791.833	3.19534	1.2e-05	3.64e-05	4.92038	5	873
C2CD4B	60.3333	93.1667	0.622674	1.2e-05	3.64e-05	4.92037	4	874
LSM4	73	255.5	1.80033	1.21e-05	3.66e-05	4.91755	4	875
HAPLN1	48.1667	186.833	1.9446	1.22e-05	3.68e-05	4.91483	4	876
OR5K4	70.1667	215.833	1.61415	1.22e-05	3.69e-05	4.91312	4	877
PTPRN	15.6667	40	1.3249	1.23e-05	3.7e-05	4.91158	3	878
PAPD5	35.3333	124.667	1.80448	1.23e-05	3.7e-05	4.91046	3	879
RPH3A	56.5	130.5	1.20053	1.24e-05	3.73e-05	4.90593	2	880
hsa-mir-26b	41	916.25	4.46535	1.25e-05	3.76e-05	4.90187	3	881
LGR6	36.8333	88.5	1.25334	1.26e-05	3.78e-05	4.89818	5	882
YIPF2	84.6667	2021.17	4.56911	1.27e-05	3.8e-05	4.89602	5	883
SLC16A14	71.8333	244	1.7571	1.28e-05	3.81e-05	4.89373	4	884
IFT74	59.5	978.167	4.02778	1.28e-05	3.83e-05	4.89159	3	885
TGM4	35.8333	78.1667	1.11446	1.28e-05	3.83e-05	4.8914	5	886
TBX22	53	180	1.75439	1.29e-05	3.83e-05	4.89083	5	887
PTCH2	115.667	1057.33	3.18684	1.29e-05	3.84e-05	4.8896	5	888
PCDHGA12	0	81	7.34873	1.29e-05	3.84e-05	4.88946	2	889
CYSLTR2	74.5	166.167	1.152	1.29e-05	3.84e-05	4.8889	4	890
TRIM73	24	705.333	4.84847	1.3e-05	3.86e-05	4.88614	2	891
UTP15	43.3333	64	0.557271	1.31e-05	3.87e-05	4.88411	5	892
RAB3A	121.5	537.5	2.14073	1.31e-05	3.88e-05	4.88377	6	893
NUDT6	104	399.333	1.9359	1.32e-05	3.9e-05	4.88008	6	894
CNDP2	77.5	126.667	0.705175	1.33e-05	3.94e-05	4.87499	6	895
CLOCK	46.5	113.25	1.27513	1.34e-05	3.94e-05	4.87422	3	896
AK6	21.5	53.1667	1.28652	1.35e-05	3.97e-05	4.87086	2	897
ZSCAN1	85	481.833	2.49603	1.35e-05	3.97e-05	4.86985	4	898
IBSP	53.3333	82	0.615894	1.36e-05	4e-05	4.86623	3	899
GPR26	80	138.667	0.789753	1.37e-05	4.01e-05	4.86472	4	900
FBXW10	49.5	110.5	1.15056	1.37e-05	4.01e-05	4.86421	5	901
TMUB1	73.6667	99.1667	0.42634	1.37e-05	4.02e-05	4.86378	4	902
RWDD2A	39.8333	136.667	1.76589	1.38e-05	4.04e-05	4.8598	4	903
ARSB	54.6667	279.667	2.34442	1.38e-05	4.04e-05	4.85962	5	904
OR4D6	30.1667	51.5	0.76184	1.39e-05	4.07e-05	4.85596	2	905
MUT	32.5	68.3333	1.06064	1.4e-05	4.08e-05	4.85309	4	906
CYB5A	30.8333	46.3333	0.579837	1.41e-05	4.1e-05	4.85154	4	907
THEM5	27	89.5	1.71049	1.41e-05	4.1e-05	4.85137	2	908
TTC36	139.667	232.333	0.732154	1.41e-05	4.1e-05	4.85105	4	909
CERS6	18.3333	243.333	3.69454	1.41e-05	4.1e-05	4.85051	3	910
TAS2R8	58.1667	92.6667	0.667273	1.41e-05	4.11e-05	4.84958	6	911
AP1AR	19	111.75	2.52517	1.42e-05	4.11e-05	4.8487	1	912
TMEM64	9.5	55	2.47249	1.43e-05	4.15e-05	4.84382	3	913
CLINT1	82.1667	886.5	3.42356	1.44e-05	4.16e-05	4.84184	3	914
WISP1	15	39.3333	1.36171	1.44e-05	4.17e-05	4.84102	3	915
LBH	87.8333	145.833	0.728229	1.45e-05	4.18e-05	4.83992	3	916
ANO8	72.5	181.333	1.31665	1.45e-05	4.18e-05	4.83976	3	917
KBTBD8	24.1667	43.5	0.834941	1.45e-05	4.19e-05	4.8381	5	918
USP54	8.5	168.333	4.22953	1.45e-05	4.19e-05	4.83774	4	919
SH2D5	56.8333	317.5	2.47158	1.46e-05	4.2e-05	4.83655	4	920
NonTargetingControlGuideForHuman_0766	118	234	0.984701	1.47e-05	4.22e-05	4.83334	1	921
TMEM215	219.667	1507.83	2.77629	1.49e-05	4.28e-05	4.82566	5	922
NonTargetingControlGuideForHuman_0733	42	97	1.19794	1.5e-05	4.29e-05	4.82493	1	923
MSMB	67.3333	152.667	1.17504	1.5e-05	4.31e-05	4.82287	5	924
KCND1	92.3333	125.5	0.440709	1.51e-05	4.31e-05	4.82222	6	925
ADCYAP1	27	196.667	2.84191	1.51e-05	4.32e-05	4.82135	3	926
hsa-mir-7156	35	171.75	2.27861	1.52e-05	4.34e-05	4.8184	3	927
OR1N2	100.667	414.333	2.0358	1.53e-05	4.37e-05	4.81404	4	928
hsa-mir-590	83.3333	227.333	1.44238	1.56e-05	4.41e-05	4.80772	2	929
ATP6V0A1	57	84.8333	0.569547	1.57e-05	4.44e-05	4.80451	5	930
OLAH	82.1667	127.5	0.630766	1.57e-05	4.45e-05	4.80314	3	931
NAP1L4	71.5	190	1.40372	1.59e-05	4.48e-05	4.79934	4	932
C7orf60	86.3333	592.5	2.77171	1.59e-05	4.48e-05	4.79928	4	933
hsa-mir-507	77.25	106.5	0.460696	1.6e-05	4.5e-05	4.79671	4	934
HSPBAP1	35.6667	51	0.509912	1.6e-05	4.51e-05	4.79558	6	935
C17orf49	64.6667	145.333	1.16211	1.62e-05	4.53e-05	4.79159	4	936
SEC31A	71.1667	210.333	1.55673	1.62e-05	4.53e-05	4.79125	5	937
XBP1	34.5	61	0.813231	1.63e-05	4.56e-05	4.78871	3	938
hsa-mir-4771-1	0	38	6.26679	1.63e-05	4.57e-05	4.78676	1	939
SPRR2G	0	189.667	8.57112	1.64e-05	4.57e-05	4.78648	1	940
PPP2CB	66.3333	85	0.355357	1.65e-05	4.6e-05	4.78337	4	941
GBAS	45.1667	294.333	2.69069	1.67e-05	4.64e-05	4.77777	2	942
MOB1B	100	269	1.42309	1.69e-05	4.68e-05	4.77297	5	943
PLXNB1	17.1667	47.6667	1.44701	1.7e-05	4.7e-05	4.77034	2	944
CACUL1	77.6667	87.3333	0.168215	1.7e-05	4.71e-05	4.76912	6	945
PSMD12	44.5	100	1.1592	1.73e-05	4.77e-05	4.76187	3	946
hsa-mir-4264	35.25	89	1.32394	1.73e-05	4.78e-05	4.76098	2	947
NonTargetingControlGuideForHuman_0050	48	108	1.16164	1.74e-05	4.79e-05	4.75957	1	948
MOGAT2	110	215	0.963642	1.75e-05	4.8e-05	4.75795	6	949
SPATA31D4	95.1667	531.167	2.47443	1.75e-05	4.81e-05	4.75623	3	950
INSL4	32.1667	68	1.06828	1.77e-05	4.86e-05	4.75122	4	951
STAT2	90.5	836	3.20043	1.78e-05	4.88e-05	4.74911	5	952
NIPSNAP3B	25.8333	1299.67	5.62566	1.79e-05	4.88e-05	4.74834	3	953
LLGL1	24	35.8333	0.568512	1.79e-05	4.88e-05	4.74807	4	954
GLRB	93.1667	1084	3.53335	1.81e-05	4.93e-05	4.7432	5	955
MORC1	53.3333	198.5	1.8862	1.81e-05	4.94e-05	4.7423	3	956
OR5M8	36.6667	173.5	2.22701	1.83e-05	4.97e-05	4.73801	6	957
GKN2	8.83333	82.8333	3.15843	1.86e-05	5.03e-05	4.73099	4	958
NPFFR1	51.1667	419.167	3.02194	1.86e-05	5.04e-05	4.72975	4	959
ASIC4	80.6667	201.5	1.3154	1.88e-05	5.07e-05	4.72623	4	960
EXT2	27.3333	60.5	1.132	1.89e-05	5.09e-05	4.72382	3	961
XKR6	74.6667	90.1667	0.270479	1.9e-05	5.11e-05	4.7206	4	962
NXNL1	41.8333	51.8333	0.305936	1.91e-05	5.13e-05	4.71832	3	963
RPL36AL	22.5	51.1667	1.1676	1.92e-05	5.14e-05	4.71734	3	964
CCDC42	50.6667	194.5	1.9302	1.92e-05	5.14e-05	4.7171	4	965
FOXB1	60.8333	83.3333	0.450853	1.93e-05	5.15e-05	4.71533	4	966
INTS4	96.3333	173.5	0.845512	1.93e-05	5.17e-05	4.71358	3	967
KDELR3	63.1667	229	1.84988	1.95e-05	5.19e-05	4.71073	5	968
SYMPK	58.8333	209.167	1.82118	1.95e-05	5.2e-05	4.70991	4	969
PCDHA7	189.5	232	0.291231	1.95e-05	5.21e-05	4.70916	2	970
FSTL1	97	447	2.19841	1.96e-05	5.21e-05	4.70885	5	971
NR5A1	122.833	398	1.69202	1.97e-05	5.23e-05	4.70662	4	972
PCSK1	33.3333	66.5	0.985716	1.97e-05	5.24e-05	4.70503	4	973
hsa-mir-3194	25	111	2.12847	1.97e-05	5.25e-05	4.70478	2	974
hsa-mir-5090	34.25	456.75	3.7179	1.98e-05	5.26e-05	4.70318	4	975
PHLDA3	20.8333	72.8333	1.78136	1.98e-05	5.26e-05	4.70272	3	976
TRABD2B	39	58.8333	0.58699	1.99e-05	5.28e-05	4.70066	5	977
HSD11B1L	45	80	0.823122	1.99e-05	5.28e-05	4.70051	3	978
OR4C6	127.5	168.333	0.399456	2e-05	5.3e-05	4.69898	5	979
SHISA2	94.8333	262	1.46126	2e-05	5.3e-05	4.69877	6	980
NPC1	70.3333	463.167	2.71059	2.01e-05	5.32e-05	4.69684	4	981
C2orf72	139.167	143.833	0.0474168	2.01e-05	5.32e-05	4.69675	3	982
ATG16L1	43.8333	105.833	1.26213	2.03e-05	5.35e-05	4.69302	2	983
GHRH	35	224	2.66082	2.03e-05	5.35e-05	4.69285	5	984
DTNB	47.5	280.833	2.55117	2.06e-05	5.42e-05	4.68541	5	985
ANGPT4	62.6667	144.833	1.20213	2.07e-05	5.44e-05	4.68396	3	986
VAMP4	119.5	706.333	2.55834	2.08e-05	5.46e-05	4.68171	4	987
SLC25A15	41.5	175.667	2.06848	2.09e-05	5.48e-05	4.67974	6	988
SLC25A18	106.5	619.5	2.53466	2.09e-05	5.49e-05	4.67895	4	989
CCDC102B	55	62.5	0.182864	2.1e-05	5.5e-05	4.67812	4	990
PRAP1	66.1667	167.333	1.33199	2.1e-05	5.5e-05	4.67805	5	991
CD163	132.667	272.5	1.03567	2.1e-05	5.5e-05	4.67789	5	992
PRELID2	69	134.167	0.954308	2.11e-05	5.52e-05	4.67599	3	993
ZNF735	123.833	387.833	1.64308	2.12e-05	5.54e-05	4.67409	4	994
MTMR10	6.83333	49.1667	2.75974	2.12e-05	5.54e-05	4.67364	3	995
NonTargetingControlGuideForHuman_0058	8	38	2.17932	2.12e-05	5.54e-05	4.67339	1	996
SCGB3A2	156.167	197	0.334154	2.13e-05	5.56e-05	4.67207	6	997
NonTargetingControlGuideForHuman_0292	74	838	3.4925	2.13e-05	5.56e-05	4.67143	1	998
ZBTB48	44	137.833	1.63627	2.13e-05	5.56e-05	4.67131	4	999
NonTargetingControlGuideForHuman_0131	0	73	7.19967	2.15e-05	5.59e-05	4.66829	1	1000
TPM4	100.5	112.833	0.166217	2.15e-05	5.59e-05	4.668	6	1001
HSPA1L	123.833	148.5	0.261099	2.15e-05	5.6e-05	4.66751	5	1002
TMEM251	86.3333	201.667	1.21922	2.17e-05	5.63e-05	4.66339	6	1003
FGF11	102.5	820.5	2.99474	2.17e-05	5.64e-05	4.66264	4	1004
APOL1	71.8333	101.833	0.500544	2.18e-05	5.65e-05	4.66181	4	1005
LHX9	51	72.1667	0.496721	2.19e-05	5.66e-05	4.66031	4	1006
AKAP8L	43	169.167	1.96362	2.19e-05	5.67e-05	4.65869	4	1007
CSRNP1	33	197.833	2.56569	2.21e-05	5.7e-05	4.65651	3	1008
SGPL1	77	559.833	2.85402	2.21e-05	5.7e-05	4.65601	5	1009
AMN	32.5	124	1.91561	2.22e-05	5.73e-05	4.65289	5	1010
MAP4K4	106.833	437.667	2.02938	2.23e-05	5.74e-05	4.65151	6	1011
RBM34	49.8333	61.1667	0.292977	2.26e-05	5.79e-05	4.6465	4	1012
REEP5	71.6667	108.667	0.597128	2.26e-05	5.8e-05	4.64623	5	1013
hsa-mir-6716	54.25	97.75	0.843598	2.26e-05	5.8e-05	4.64607	2	1014
SHCBP1	50.1667	105.5	1.06496	2.27e-05	5.82e-05	4.64436	4	1015
ATP2C2	27.5	89.1667	1.67914	2.27e-05	5.82e-05	4.64378	2	1016
RIMKLA	68.6667	777.667	3.49193	2.28e-05	5.83e-05	4.64297	4	1017
NCCRP1	113.833	2895.5	4.66274	2.28e-05	5.83e-05	4.64285	5	1018
CNTN6	45.8333	1624.83	5.13254	2.29e-05	5.86e-05	4.64011	1	1019
HES5	102	139.333	0.448084	2.31e-05	5.89e-05	4.63729	4	1020
RTCB	51.8333	83.1667	0.676923	2.31e-05	5.89e-05	4.63715	4	1021
CLDN20	0.833333	68.3333	5.69	2.31e-05	5.9e-05	4.63608	2	1022
TXNDC8	39.5	1382.17	5.11131	2.31e-05	5.9e-05	4.6357	5	1023
OR2J2	74.1667	515.5	2.78883	2.33e-05	5.93e-05	4.63295	3	1024
ZNF470	26.5	41.5	0.63743	2.34e-05	5.94e-05	4.63158	3	1025
PROS1	114.667	159	0.469833	2.34e-05	5.94e-05	4.63116	6	1026
C9orf170	49	131	1.40956	2.34e-05	5.96e-05	4.62992	4	1027
SNTN	150.667	175	0.215331	2.35e-05	5.97e-05	4.62908	6	1028
ARHGEF12	119.667	851.833	2.82638	2.36e-05	5.98e-05	4.62785	3	1029
hsa-mir-2861	105.75	151.5	0.516608	2.36e-05	5.98e-05	4.62742	4	1030
hsa-mir-6781	55.25	904	4.02008	2.36e-05	5.99e-05	4.62728	3	1031
EXOSC4	55.6667	126.833	1.18082	2.36e-05	6e-05	4.62636	4	1032
BPIFA2	136.833	963	2.8106	2.37e-05	6.01e-05	4.62451	5	1033
NCF4	9.16667	26.8333	1.49957	2.38e-05	6.02e-05	4.62391	2	1034
USP35	32.5	55.1667	0.754348	2.4e-05	6.06e-05	4.62031	5	1035
hsa-mir-4258	45.5	286.75	2.6426	2.41e-05	6.07e-05	4.61877	2	1036
TAF2	64.6667	348.167	2.41964	2.41e-05	6.08e-05	4.6185	5	1037
L3MBTL2	74.3333	436.5	2.54588	2.41e-05	6.09e-05	4.61734	6	1038
hsa-mir-4756	12.75	186	3.81511	2.42e-05	6.1e-05	4.61655	1	1039
EPM2A	186	1232	2.72434	2.42e-05	6.1e-05	4.61589	4	1040
HIGD1C	55.6667	103	0.881845	2.43e-05	6.11e-05	4.61518	3	1041
PRKCE	51.8333	305.667	2.54852	2.43e-05	6.12e-05	4.61407	3	1042
AKR1B1	67	176.5	1.39079	2.44e-05	6.13e-05	4.61345	5	1043
OR4D2	63.6667	83.1667	0.382829	2.46e-05	6.17e-05	4.60922	5	1044
ZNF77	130.333	153.667	0.236761	2.46e-05	6.18e-05	4.60837	6	1045
NPVF	72.3333	125.667	0.79266	2.47e-05	6.18e-05	4.6081	6	1046
STX18	16.1667	54.8333	1.73118	2.47e-05	6.18e-05	4.60755	3	1047
ANGPTL3	145	758.5	2.38308	2.47e-05	6.19e-05	4.60744	6	1048
CDC37L1	101.167	131.833	0.38033	2.5e-05	6.25e-05	4.60128	6	1049
hsa-mir-3064	30.75	1056	5.07929	2.51e-05	6.27e-05	4.60014	1	1050
GLB1	51.6667	127.333	1.29306	2.53e-05	6.31e-05	4.59642	4	1051
AMOTL2	129	147.333	0.19102	2.54e-05	6.31e-05	4.59558	5	1052
NonTargetingControlGuideForHuman_0632	17	49	1.50007	2.54e-05	6.32e-05	4.5955	1	1053
NonTargetingControlGuideForHuman_0238	91	148	0.698619	2.54e-05	6.32e-05	4.5947	1	1054
TIMD4	40.6667	51.1667	0.327757	2.57e-05	6.39e-05	4.58934	5	1055
PPAN	56	77	0.455945	2.58e-05	6.39e-05	4.5892	2	1056
ATOX1	66.6667	85	0.348179	2.58e-05	6.39e-05	4.5887	4	1057
MCCC1	44.1667	93.5	1.07346	2.59e-05	6.42e-05	4.58631	4	1058
SLCO1B1	107.667	372.833	1.78721	2.6e-05	6.42e-05	4.58563	2	1059
SRP19	60	146.167	1.27753	2.6e-05	6.42e-05	4.58551	4	1060
PIP5K1A	42.1667	57.8333	0.451211	2.62e-05	6.48e-05	4.58115	3	1061
TYR	120.333	520.167	2.10734	2.63e-05	6.49e-05	4.58001	5	1062
CEP19	42.3333	374	3.12816	2.64e-05	6.5e-05	4.57882	4	1063
AAED1	20.6667	43.3333	1.05023	2.64e-05	6.51e-05	4.57875	4	1064
JMJD6	95.8333	243.333	1.33979	2.65e-05	6.53e-05	4.57618	4	1065
WDR81	0.5	4.5	2.32193	2.66e-05	6.54e-05	4.57543	1	1066
DLK1	153.167	388.333	1.33935	2.68e-05	6.59e-05	4.57125	6	1067
ZNF569	5.66667	17.6667	1.55873	2.69e-05	6.59e-05	4.57098	3	1068
C3orf30	110.167	199.833	0.856182	2.69e-05	6.59e-05	4.57068	4	1069
MSMP	118.167	401.167	1.75908	2.71e-05	6.64e-05	4.56695	5	1070
PPIB	101.167	379.5	1.90215	2.71e-05	6.65e-05	4.56649	3	1071
TGIF2LX	137.833	381	1.46353	2.72e-05	6.65e-05	4.56585	5	1072
FASTKD1	117.333	172.667	0.555414	2.75e-05	6.71e-05	4.5607	5	1073
IL17RE	46.1667	61.6667	0.413749	2.75e-05	6.71e-05	4.56035	3	1074
hsa-mir-6780b	92.25	247.75	1.42037	2.76e-05	6.72e-05	4.55951	3	1075
ARV1	158.667	1628.17	3.35508	2.78e-05	6.76e-05	4.55646	5	1076
UNC50	12.1667	29.1667	1.22781	2.8e-05	6.8e-05	4.5533	3	1077
ARID4B	92.6667	155.667	0.745201	2.8e-05	6.8e-05	4.55291	5	1078
HDGFRP2	35	320.333	3.17593	2.8e-05	6.81e-05	4.55243	3	1079
TMEM63A	166.833	2169.17	3.69668	2.82e-05	6.83e-05	4.5501	6	1080
MED23	115.667	143.5	0.309873	2.83e-05	6.86e-05	4.54753	5	1081
SCAF4	71.1667	89.6667	0.331292	2.85e-05	6.89e-05	4.54534	3	1082
FBXL17	59	122	1.04182	2.86e-05	6.9e-05	4.54411	5	1083
NonTargetingControlGuideForHuman_0659	89	221	1.30735	2.88e-05	6.95e-05	4.54047	1	1084
WAS	49.8333	79.3333	0.665477	2.88e-05	6.95e-05	4.54029	4	1085
TFAP4	33.5	197.5	2.54189	2.9e-05	6.98e-05	4.53803	3	1086
FBXW7	52.1667	84	0.682061	2.9e-05	6.99e-05	4.53701	6	1087
TMEM41B	42	349.167	3.04045	2.91e-05	7e-05	4.53623	4	1088
hsa-mir-892a	67.5	115.75	0.773624	2.91e-05	7.01e-05	4.53538	3	1089
hsa-mir-642b	188.25	300	0.670888	2.92e-05	7.01e-05	4.53534	4	1090
DUSP7	44.1667	145.667	1.71034	2.92e-05	7.02e-05	4.53421	6	1091
ALOX12B	119.833	330.667	1.46052	2.93e-05	7.03e-05	4.53315	4	1092
NonTargetingControlGuideForHuman_0223	0	478	9.90238	2.94e-05	7.05e-05	4.53133	1	1093
NMT1	59.8333	93.3333	0.637145	2.94e-05	7.05e-05	4.53105	5	1094
GCC1	108.167	449.333	2.04948	2.97e-05	7.1e-05	4.52774	6	1095
DCAF8L2	44.8333	51.6667	0.202556	2.97e-05	7.1e-05	4.52703	5	1096
CDKL1	17.5	48.5	1.44478	2.98e-05	7.13e-05	4.52522	4	1097
PHF23	114.667	750.167	2.70445	2.99e-05	7.14e-05	4.52436	5	1098
CHRNA4	68.3333	77.8333	0.186519	2.99e-05	7.14e-05	4.52422	4	1099
UBR3	64.6667	73.8333	0.189875	3.03e-05	7.21e-05	4.51853	4	1100
hsa-mir-432	149.75	1174.5	2.96722	3.04e-05	7.23e-05	4.51715	3	1101
PDZD11	27.3333	182.833	2.71958	3.04e-05	7.23e-05	4.51708	4	1102
SMS	65.5	199.5	1.59946	3.07e-05	7.29e-05	4.51322	5	1103
UHRF1BP1	81.6667	913.5	3.47557	3.07e-05	7.29e-05	4.51259	5	1104
DPP10	14	259.667	4.16531	3.09e-05	7.33e-05	4.50983	3	1105
SLC23A3	114	256.833	1.16829	3.1e-05	7.34e-05	4.50878	5	1106
SNCA	73.3333	458.833	2.6372	3.13e-05	7.41e-05	4.50441	6	1107
BIRC3	22	36.5	0.7176	3.15e-05	7.44e-05	4.50192	3	1108
NonTargetingControlGuideForHuman_0463	0	33	6.06609	3.15e-05	7.44e-05	4.50183	1	1109
hsa-mir-6499	0	27.5	5.80735	3.15e-05	7.44e-05	4.50169	1	1110
KIAA1958	135.5	371.167	1.4504	3.17e-05	7.47e-05	4.49947	5	1111
CMTM2	47.1667	67.8333	0.519609	3.17e-05	7.48e-05	4.49862	4	1112
LAMTOR1	65.5	231.167	1.81151	3.18e-05	7.49e-05	4.49739	4	1113
SLC39A3	89.6667	522.667	2.5366	3.18e-05	7.49e-05	4.4971	6	1114
hsa-mir-301b	43.5	256.5	2.54619	3.19e-05	7.5e-05	4.49624	2	1115
SLC22A23	57.5	1878.33	5.01764	3.19e-05	7.5e-05	4.49602	5	1116
CR1L	96.5	111.167	0.203142	3.22e-05	7.56e-05	4.49236	5	1117
KCNK6	34.8333	162	2.20134	3.25e-05	7.61e-05	4.48865	4	1118
NOTCH2NL	60.8333	179.5	1.55325	3.25e-05	7.62e-05	4.48825	4	1119
HOOK3	42.1667	48.3333	0.194757	3.28e-05	7.67e-05	4.48419	3	1120
SETBP1	48.5	66.6667	0.454964	3.28e-05	7.67e-05	4.4841	6	1121
PLTP	49.1667	118	1.25454	3.28e-05	7.67e-05	4.48398	2	1122
SLC35A1	71.1667	100	0.487821	3.29e-05	7.69e-05	4.48254	2	1123
ESRRG	78.1667	210.5	1.42342	3.31e-05	7.72e-05	4.48079	5	1124
CDH19	47.6667	141.667	1.56148	3.31e-05	7.72e-05	4.4805	5	1125
hsa-mir-2909	42.25	71.25	0.747054	3.35e-05	7.78e-05	4.47553	4	1126
DGAT2L6	50.8333	119.333	1.22306	3.35e-05	7.78e-05	4.47549	4	1127
HOXC4	0.5	208.833	7.70966	3.37e-05	7.83e-05	4.4722	2	1128
C16orf74	27.3333	116.167	2.06751	3.38e-05	7.85e-05	4.47082	1	1129
GJB3	145.5	162.833	0.161851	3.41e-05	7.89e-05	4.46756	6	1130
SF3B3	123.833	531.5	2.09721	3.41e-05	7.9e-05	4.46679	3	1131
hsa-mir-612	22	59.75	1.42104	3.44e-05	7.95e-05	4.46295	3	1132
hsa-mir-492	15	52	1.76005	3.45e-05	7.97e-05	4.46162	2	1133
PRH2	63.6667	168.667	1.39855	3.46e-05	7.98e-05	4.46078	5	1134
USHBP1	35	128.167	1.85775	3.47e-05	8e-05	4.45935	4	1135
hsa-mir-4515	15.75	277	4.09398	3.48e-05	8e-05	4.45874	3	1136
FXYD4	198.333	617.333	1.63566	3.48e-05	8e-05	4.45864	6	1137
HNRPLL	90.8333	269.333	1.56286	3.48e-05	8e-05	4.45843	5	1138
OR4M1	38	167.833	2.12839	3.51e-05	8.05e-05	4.45481	4	1139
LRRFIP1	16	70.5	2.10535	3.53e-05	8.09e-05	4.45249	3	1140
ATRNL1	24.5	76.5	1.62293	3.54e-05	8.12e-05	4.45063	4	1141
APBB1	31.1667	285.333	3.17414	3.55e-05	8.13e-05	4.44952	3	1142
hsa-mir-4480	44	107.75	1.28249	3.55e-05	8.13e-05	4.44924	2	1143
ZNF138	57.8333	259.167	2.15427	3.56e-05	8.14e-05	4.44903	4	1144
KMO	71.3333	1270.5	4.14517	3.56e-05	8.15e-05	4.44814	5	1145
MICAL1	81.1667	274.667	1.75249	3.56e-05	8.15e-05	4.44799	5	1146
ARHGAP32	14.8333	16.6667	0.162939	3.57e-05	8.15e-05	4.44792	4	1147
OR2G3	239.167	595	1.31307	3.58e-05	8.17e-05	4.44647	6	1148
LSM10	58.3333	165.333	1.49503	3.58e-05	8.18e-05	4.44595	5	1149
C19orf81	64.1667	83	0.368754	3.58e-05	8.18e-05	4.44573	4	1150
DHRS7C	20.5	36.5	0.817136	3.61e-05	8.22e-05	4.44251	3	1151
CSRNP2	76.6667	267.333	1.79529	3.64e-05	8.28e-05	4.43873	3	1152
TLR6	83.6667	356.167	2.08326	3.67e-05	8.33e-05	4.43551	6	1153
STK3	89.8333	150.667	0.74281	3.69e-05	8.37e-05	4.43254	6	1154
LYPD1	44	1003.17	4.49533	3.7e-05	8.37e-05	4.43218	5	1155
AQP9	61.1667	82.3333	0.425721	3.7e-05	8.39e-05	4.43136	5	1156
WIPF3	29.1667	37.6667	0.36347	3.71e-05	8.39e-05	4.43104	3	1157
hsa-mir-3143	27.25	42.75	0.640212	3.72e-05	8.41e-05	4.42942	3	1158
XPO7	42	112.5	1.41079	3.77e-05	8.5e-05	4.42381	3	1159
ZFP92	225.833	235.167	0.0582986	3.78e-05	8.51e-05	4.42265	6	1160
EFNA5	155.667	380.833	1.28797	3.79e-05	8.53e-05	4.42154	6	1161
LARS2	7.83333	126.667	3.93168	3.79e-05	8.53e-05	4.42121	2	1162
SLC26A10	6.5	52.3333	2.91602	3.81e-05	8.56e-05	4.41881	1	1163
FBXW8	70.6667	90.5	0.354665	3.82e-05	8.57e-05	4.41843	4	1164
DYNAP	19.6667	68.8333	1.78158	3.82e-05	8.57e-05	4.4182	2	1165
ZNF532	50.3333	74.1667	0.554689	3.83e-05	8.6e-05	4.41658	3	1166
SPATA3	93	243.833	1.38581	3.83e-05	8.6e-05	4.41657	5	1167
APOBEC3B	49.5	61.3333	0.306457	3.85e-05	8.62e-05	4.41502	4	1168
CNR1	129.333	418.667	1.69086	3.9e-05	8.71e-05	4.40942	6	1169
CCDC108	74.1667	347.167	2.21917	3.95e-05	8.8e-05	4.40381	5	1170
GALM	55	91.8333	0.734364	3.95e-05	8.81e-05	4.40299	4	1171
ZNF91	50	65.8333	0.393451	3.96e-05	8.82e-05	4.40226	5	1172
CYB561D1	28.8333	65.5	1.16993	3.96e-05	8.83e-05	4.40188	4	1173
CSRNP3	106.5	136.667	0.358319	3.97e-05	8.84e-05	4.40134	4	1174
STK33	181.667	202.333	0.155036	3.97e-05	8.84e-05	4.40108	4	1175
SPATA16	119.333	486.667	2.02339	3.97e-05	8.84e-05	4.40082	6	1176
PDE8B	42	88.8333	1.07174	3.98e-05	8.85e-05	4.4004	4	1177
hsa-mir-4330	11.5	89	2.89885	4.01e-05	8.9e-05	4.39702	2	1178
hsa-mir-4755	44.25	65.5	0.560578	4.01e-05	8.91e-05	4.39661	2	1179
MTL5	212.667	335.5	0.656479	4.08e-05	9.04e-05	4.38932	5	1180
ATXN7L2	109.167	166.5	0.606723	4.08e-05	9.04e-05	4.38926	4	1181
RHOG	69.3333	1178.33	4.0773	4.12e-05	9.11e-05	4.38476	5	1182
GINS2	143.5	152.833	0.0906025	4.19e-05	9.23e-05	4.37799	6	1183
TRIP4	145.5	1024.5	2.81158	4.2e-05	9.24e-05	4.37709	6	1184
hsa-mir-6870	16	32.25	0.989029	4.21e-05	9.26e-05	4.37578	2	1185
SEC14L4	84.6667	114.333	0.431181	4.22e-05	9.28e-05	4.37464	5	1186
DEFA6	61.3333	418.333	2.75992	4.23e-05	9.3e-05	4.37324	5	1187
hsa-mir-422a	62	76.25	0.296311	4.25e-05	9.33e-05	4.3715	3	1188
FCN2	44.5	117	1.38466	4.26e-05	9.34e-05	4.37081	5	1189
OTUD7B	62.8333	160.833	1.34901	4.3e-05	9.42e-05	4.36617	5	1190
hsa-mir-4633	17.5	289.5	4.00998	4.3e-05	9.43e-05	4.36603	2	1191
OR1M1	80.3333	134.5	0.739937	4.34e-05	9.49e-05	4.3623	4	1192
hsa-mir-576	41.25	995.5	4.5763	4.36e-05	9.52e-05	4.36058	3	1193
TSPY4	297	670	1.17235	4.36e-05	9.53e-05	4.36013	1	1194
IFT27	74.5	105.167	0.494558	4.37e-05	9.53e-05	4.35995	5	1195
hsa-mir-7157	0	34.5	6.12928	4.39e-05	9.57e-05	4.35782	2	1196
CELSR2	35.1667	225.667	2.66474	4.41e-05	9.6e-05	4.35575	3	1197
BTBD18	20.1667	198.667	3.2686	4.43e-05	9.64e-05	4.35378	4	1198
IL24	70.5	105.5	0.578173	4.43e-05	9.64e-05	4.35357	4	1199
PTRH1	81.5	150.5	0.880853	4.46e-05	9.7e-05	4.3502	5	1200
TMC2	62	135.5	1.12168	4.49e-05	9.74e-05	4.34728	4	1201
SFXN5	76.1667	491.333	2.6815	4.5e-05	9.74e-05	4.34711	4	1202
ZCCHC4	72.1667	264	1.8639	4.55e-05	9.82e-05	4.34231	2	1203
OR2T33	169.333	184.833	0.126003	4.56e-05	9.85e-05	4.34092	5	1204
TSPAN33	57.3333	211.833	1.87636	4.62e-05	9.94e-05	4.33555	5	1205
MAGEA6	11.1667	28.1667	1.29698	4.62e-05	9.94e-05	4.33511	3	1206
FAM47E	55	127.5	1.20558	4.62e-05	9.94e-05	4.33506	1	1207
STAT5A	100.667	154.333	0.613982	4.64e-05	9.97e-05	4.3334	6	1208
LRGUK	127	535.667	2.07218	4.66e-05	0.000100102	4.33139	5	1209
LEPR	84.6667	128.333	0.597145	4.67e-05	0.000100206	4.33072	5	1210
MLL2	151.5	419	1.4646	4.68e-05	0.000100297	4.33016	5	1211
DAZL	26.3333	36.5	0.463499	4.69e-05	0.000100577	4.32856	3	1212
PTPN18	63.6667	347.667	2.43988	4.75e-05	0.000101518	4.32349	4	1213
DNAJB11	128.667	437	1.76005	4.75e-05	0.000101558	4.32327	6	1214
GRIPAP1	85.6667	99.1667	0.209981	4.81e-05	0.000102474	4.31813	5	1215
CLUAP1	107.833	134.333	0.3157	4.81e-05	0.000102537	4.31753	5	1216
OPRL1	82.6667	256.833	1.62956	4.82e-05	0.000102587	4.31719	5	1217
ABHD12B	22.5	267.333	3.54163	4.85e-05	0.000103101	4.31459	5	1218
hsa-mir-548k	39.75	55.5	0.476438	4.88e-05	0.000103599	4.3118	2	1219
ZNF787	8.83333	12.5	0.478047	4.9e-05	0.00010403	4.30942	2	1220
NonTargetingControlGuideForHuman_0409	0	226	8.82337	4.92e-05	0.00010416	4.30827	1	1221
MPHOSPH8	30.3333	39.1667	0.363436	4.92e-05	0.000104234	4.30784	4	1222
PAK1	67.8333	144.833	1.0887	4.94e-05	0.000104579	4.30607	3	1223
C15orf57	44.3333	57.5	0.371481	4.96e-05	0.000104904	4.30413	3	1224
NonTargetingControlGuideForHuman_0705	48	360	2.89394	4.97e-05	0.000104961	4.30381	1	1225
GLDN	92.8333	122.833	0.402098	4.97e-05	0.000105027	4.3035	3	1226
BICC1	31.1667	218.5	2.78989	4.98e-05	0.000105153	4.30268	3	1227
TTC21B	48.3333	847.667	4.11841	5.02e-05	0.000105869	4.29897	5	1228
A1CF	40.6667	85.5	1.06286	5.06e-05	0.000106394	4.29615	5	1229
GPX3	80.5	128.833	0.6751	5.1e-05	0.000107072	4.29239	4	1230
TMEM136	56.1667	71.3333	0.342153	5.13e-05	0.000107518	4.29007	5	1231
DYNLRB2	109	234.333	1.10071	5.14e-05	0.000107723	4.28893	5	1232
OR10A6	35.3333	359.667	3.32929	5.15e-05	0.000107795	4.28849	3	1233
PLSCR3	47.6667	153.833	1.67994	5.16e-05	0.00010801	4.28746	3	1234
FAM90A1	49.8333	69.1667	0.468954	5.18e-05	0.000108462	4.28527	3	1235
ATXN7L3B	15.8333	51	1.65675	5.19e-05	0.000108467	4.28516	2	1236
ARFGEF1	41	227.333	2.4568	5.21e-05	0.000108829	4.28317	4	1237
MMEL1	106.333	288.167	1.43404	5.22e-05	0.000108948	4.28253	5	1238
ACOT6	40.8333	92	1.16215	5.23e-05	0.00010911	4.28163	3	1239
CMTM5	64.6667	368.333	2.50076	5.23e-05	0.000109146	4.28141	5	1240
RNASE9	59.8333	97	0.692447	5.25e-05	0.000109552	4.27945	4	1241
DPPA5	82.6667	545.167	2.71394	5.26e-05	0.000109684	4.27881	6	1242
CPNE1	125.833	234.667	0.896448	5.29e-05	0.000110116	4.27677	5	1243
OR5D13	40	75.1667	0.901736	5.32e-05	0.000110698	4.27386	4	1244
ZFAND1	140.167	319.667	1.18654	5.32e-05	0.000110719	4.27373	4	1245
FXYD6	31	214	2.76755	5.33e-05	0.000110829	4.27313	2	1246
CYLD	1	33	4.48113	5.38e-05	0.000111675	4.26921	2	1247
USP17L13	235.5	1127.5	2.25691	5.4e-05	0.000112027	4.26726	1	1248
GPATCH8	63.1667	348.5	2.45462	5.41e-05	0.000112189	4.26655	5	1249
C5orf49	22.6667	37.6667	0.720263	5.49e-05	0.00011343	4.26053	4	1250
C17orf53	30.1667	193.333	2.66007	5.49e-05	0.000113484	4.2602	3	1251
HIST1H3C	157.5	844.833	2.4196	5.5e-05	0.000113646	4.25925	3	1252
NonTargetingControlGuideForHuman_0792	253	288	0.186586	5.53e-05	0.000114028	4.25729	1	1253
SYT8	24.6667	170.667	2.76582	5.54e-05	0.000114186	4.25659	3	1254
EDN2	53.8333	423.833	2.96529	5.54e-05	0.000114186	4.25657	5	1255
ANKS3	105.333	367.5	1.79791	5.56e-05	0.000114534	4.25488	3	1256
TAF7L	58.5	161.167	1.45424	5.61e-05	0.000115297	4.25119	5	1257
hsa-mir-615	44	313	2.81659	5.62e-05	0.000115452	4.25042	2	1258
OGFRL1	55	710.167	3.67861	5.64e-05	0.000115817	4.2486	5	1259
SCOC	32.1667	257.167	2.97961	5.7e-05	0.000116666	4.24424	3	1260
hsa-mir-1234	20.5	34.75	0.747234	5.7e-05	0.000116723	4.24383	2	1261
COL9A2	38.5	110.667	1.51118	5.71e-05	0.000116806	4.24339	5	1262
UBN2	29.1667	213	2.84732	5.72e-05	0.000116906	4.24293	3	1263
HMGN4	91	132.667	0.541389	5.72e-05	0.000116974	4.24252	4	1264
IFNB1	48.8333	108.667	1.1459	5.75e-05	0.000117455	4.24045	6	1265
OR6N2	100.167	194	0.950184	5.78e-05	0.000117916	4.23789	4	1266
TCTEX1D2	39.3333	57	0.529586	5.8e-05	0.000118142	4.23689	3	1267
BRIX1	50.1667	164.5	1.70336	5.82e-05	0.000118453	4.23526	4	1268
hsa-mir-548aw	38	157.25	2.03471	5.83e-05	0.000118684	4.23421	2	1269
GABARAPL1	86.6667	896.667	3.36353	5.83e-05	0.000118706	4.23402	4	1270
NSMAF	45	74	0.711374	5.84e-05	0.000118764	4.23371	3	1271
CTSH	35.1667	387.167	3.44217	5.86e-05	0.000119076	4.23237	4	1272
SAMD3	78.1667	128.5	0.713547	5.87e-05	0.000119221	4.23143	6	1273
ZSCAN10	179.5	265.5	0.563429	5.9e-05	0.000119681	4.22936	6	1274
CMTM8	28.8333	109.833	1.91126	5.96e-05	0.000120542	4.22507	2	1275
KIAA1244	95.5	260.167	1.4411	5.97e-05	0.000120731	4.22402	2	1276
C6orf47	100	132.667	0.406038	5.97e-05	0.000120752	4.22391	4	1277
PRF1	72	291.833	2.01156	6.03e-05	0.000121592	4.22001	5	1278
OR2AG2	44.6667	206	2.19281	6.03e-05	0.00012161	4.2199	4	1279
HOXD12	35.5	46.1667	0.374396	6.03e-05	0.000121702	4.21953	4	1280
NonTargetingControlGuideForHuman_0975	54	529	3.2803	6.06e-05	0.000122145	4.21775	1	1281
DYRK1A	0.5	7.16667	2.9386	6.07e-05	0.000122354	4.21675	2	1282
IL18R1	58.1667	821.667	3.80882	6.08e-05	0.000122452	4.2163	4	1283
C17orf102	57	101.667	0.829291	6.09e-05	0.000122717	4.21504	4	1284
NonTargetingControlGuideForHuman_0209	132	816	2.62346	6.14e-05	0.000123493	4.21158	1	1285
KIF13A	61.5	168	1.44241	6.17e-05	0.000123883	4.21001	5	1286
IL34	132	161.333	0.288516	6.17e-05	0.000123944	4.20975	5	1287
SLC7A4	24.1667	88.1667	1.84583	6.17e-05	0.000124006	4.20945	2	1288
FAM172A	70.6667	121.833	0.781544	6.19e-05	0.000124192	4.2086	4	1289
KLRD1	57.1667	60.3333	0.0771244	6.2e-05	0.00012433	4.20784	4	1290
PPP4R4	43.3333	115.5	1.40402	6.26e-05	0.000125258	4.20372	4	1291
CENPBD1	27.3333	33.6667	0.295776	6.29e-05	0.0001258	4.20151	3	1292
NOX1	76.5	182.167	1.24628	6.3e-05	0.00012605	4.20051	5	1293
SPIB	34.1667	41.1667	0.265345	6.31e-05	0.00012619	4.19995	3	1294
XIAP	46.1667	96.8333	1.06054	6.31e-05	0.000126258	4.19967	5	1295
ZBTB40	97.5	531.333	2.44012	6.33e-05	0.00012649	4.19853	4	1296
FMNL3	95.5	584.167	2.60651	6.33e-05	0.000126532	4.1983	5	1297
NonTargetingControlGuideForHuman_0954	0	60	6.91886	6.4e-05	0.000127519	4.19376	1	1298
DEFB106A	131	190	0.534728	6.42e-05	0.000127743	4.19272	1	1299
RTN4	131.333	177.667	0.434512	6.44e-05	0.000128071	4.19124	4	1300
TRIM63	213.667	324.5	0.601706	6.45e-05	0.000128157	4.19078	5	1301
ZDHHC20	60	174.5	1.53235	6.53e-05	0.000129613	4.18525	3	1302
APOOL	47.6667	65.8333	0.461699	6.54e-05	0.000129847	4.18435	3	1303
GMFG	7.5	45.8333	2.53398	6.57e-05	0.000130334	4.18213	2	1304
SPRED3	24.8333	66	1.39232	6.58e-05	0.000130438	4.18166	3	1305
DHX58	51.5	57.8333	0.165809	6.59e-05	0.000130567	4.18096	3	1306
ZNF691	33.6667	55.5	0.712837	6.59e-05	0.000130567	4.18091	3	1307
hsa-mir-506	59	156.5	1.3998	6.59e-05	0.000130574	4.18081	4	1308
C4orf19	85	108.333	0.348124	6.61e-05	0.000130815	4.17961	4	1309
PIK3IP1	86.8333	261.5	1.58496	6.62e-05	0.000130931	4.17919	5	1310
CCHCR1	12	26.3333	1.1021	6.66e-05	0.000131556	4.17633	2	1311
CARHSP1	41.8333	62.3333	0.569736	6.68e-05	0.00013182	4.1753	3	1312
NOG	61.5	160	1.37223	6.68e-05	0.000131876	4.17496	4	1313
WDR85	70.6	161.2	1.1854	6.69e-05	0.000131885	4.17489	4	1314
CCR4	56.8333	231.167	2.0146	6.7e-05	0.000132119	4.17404	3	1315
TEX13B	74.5	78.5	0.0749621	6.75e-05	0.000132985	4.17045	4	1316
NECAP2	89.3333	109	0.285608	6.77e-05	0.000133303	4.16914	4	1317
TMEM125	40.3333	202.5	2.31366	6.8e-05	0.000133718	4.16732	5	1318
DFFB	78.5	124.667	0.663926	6.8e-05	0.00013373	4.16724	6	1319
OR6P1	83.8333	177.5	1.0777	6.83e-05	0.0001341	4.16565	6	1320
HELT	103.833	201	0.94958	6.84e-05	0.000134335	4.16471	5	1321
HOXB13	43.8333	102.333	1.21384	6.84e-05	0.000134335	4.16469	3	1322
ARSJ	86.8333	111.833	0.363182	6.85e-05	0.000134413	4.16427	3	1323
KAZALD1	30.3333	433.333	3.81458	6.86e-05	0.000134522	4.16382	3	1324
FKBP7	37.3333	68.5	0.866938	6.94e-05	0.000135884	4.15842	4	1325
NLRP3	46.5	66.5	0.5115	6.95e-05	0.000135912	4.15828	5	1326
ZNF709	96.3333	104.167	0.112226	6.96e-05	0.000136054	4.15768	4	1327
ZC3H12B	9.66667	31.6667	1.66172	6.96e-05	0.000136057	4.15763	1	1328
MED25	57.5	426.5	2.88011	6.96e-05	0.000136141	4.15732	6	1329
IPPK	41.8333	68.6667	0.708283	6.97e-05	0.000136251	4.15677	4	1330
OR52K2	26	32.3333	0.309169	6.97e-05	0.000136307	4.15648	2	1331
NonTargetingControlGuideForHuman_0161	221	657	1.56968	7e-05	0.000136739	4.15479	1	1332
NonTargetingControlGuideForHuman_0255	342	906	1.4042	7.03e-05	0.000137095	4.15319	1	1333
LGI2	41.6667	59	0.496787	7.09e-05	0.000138093	4.1491	4	1334
CAPN14	50	98	0.96384	7.12e-05	0.00013847	4.14757	6	1335
MSN	26	45	0.779874	7.16e-05	0.000139082	4.14484	4	1336
SH3BP2	131.667	172.667	0.389803	7.17e-05	0.000139166	4.14432	6	1337
SNX29	50.3333	66.1667	0.391191	7.19e-05	0.000139418	4.14322	5	1338
hsa-mir-933	51.5	140	1.43399	7.2e-05	0.000139475	4.14284	4	1339
hsa-mir-1-1	24	35.75	0.565199	7.24e-05	0.00014011	4.14032	2	1340
CYP4V2	84.5	171.667	1.01827	7.26e-05	0.000140436	4.13896	3	1341
SPATA31A5	97.5	116.5	0.255655	7.28e-05	0.0001406	4.13803	2	1342
ALDH3B2	36	64.8333	0.839923	7.31e-05	0.000141027	4.13625	6	1343
USP19	77.8333	178	1.18823	7.35e-05	0.000141769	4.13343	5	1344
TMEM120A	36.1667	49.6667	0.45226	7.38e-05	0.000142214	4.13172	4	1345
SETD5	87.6667	265.167	1.59131	7.42e-05	0.000142677	4.12983	6	1346
NIPSNAP3A	114	240	1.07069	7.42e-05	0.000142683	4.12961	5	1347
TRIM31	44.3333	106.833	1.25945	7.46e-05	0.000143267	4.12709	4	1348
NonTargetingControlGuideForHuman_0151	240	343	0.514273	7.51e-05	0.000143967	4.12444	1	1349
ZFAND4	50.1667	65	0.370458	7.52e-05	0.000144158	4.12367	5	1350
BLOC1S4	43.5	176.333	2.00681	7.57e-05	0.000144988	4.12075	4	1351
hsa-mir-378g	23	97.25	2.05644	7.57e-05	0.000145	4.12068	3	1352
NonTargetingControlGuideForHuman_0358	166	360	1.11448	7.6e-05	0.000145352	4.11907	1	1353
LSM12	56.3333	327.667	2.52962	7.61e-05	0.000145397	4.11888	4	1354
GPBAR1	34.8333	64.6667	0.883104	7.62e-05	0.000145529	4.11829	3	1355
NonTargetingControlGuideForHuman_0494	205	217	0.081877	7.89e-05	0.000149638	4.10285	1	1356
PI4KB	106.333	145.167	0.447309	7.9e-05	0.000149678	4.10259	4	1357
RNF217	15.5	19.5	0.321928	7.9e-05	0.000149789	4.10211	3	1358
TRNAU1AP	40.8333	669.5	4.01878	7.94e-05	0.000150289	4.10016	5	1359
GGH	43.3333	51.5	0.246483	7.95e-05	0.00015048	4.09946	4	1360
hsa-mir-6821	26	65.5	1.31647	7.96e-05	0.000150537	4.09911	2	1361
C16orf55	19.3333	29	0.572788	7.98e-05	0.000150798	4.09809	2	1362
MAOA	18.8333	22.5	0.250543	7.99e-05	0.000150856	4.0977	2	1363
hsa-mir-4280	12.25	307.75	4.59553	8e-05	0.000151014	4.09698	2	1364
C1QC	25.8333	30.1667	0.219781	8.02e-05	0.000151392	4.09579	3	1365
TSPAN14	16.1667	126.333	2.9279	8.04e-05	0.000151587	4.09484	3	1366
CYTL1	40.3333	116.667	1.52074	8.04e-05	0.000151612	4.09469	3	1367
hsa-mir-6720	46.25	162.5	1.80183	8.05e-05	0.000151818	4.09403	2	1368
hsa-mir-2467	24.75	41.75	0.742668	8.09e-05	0.000152306	4.09228	2	1369
TAS2R13	147.5	577	1.96422	8.1e-05	0.000152499	4.09152	5	1370
TRIM47	137.167	801	2.54152	8.11e-05	0.000152586	4.09121	5	1371
ST13	32.3333	270.833	3.04683	8.15e-05	0.000153162	4.08899	2	1372
CD27	85.8333	109	0.342941	8.21e-05	0.000153936	4.08575	4	1373
SEPSECS	55.1667	74.5	0.430077	8.25e-05	0.000154588	4.08339	4	1374
HMP19	51	158.333	1.62487	8.26e-05	0.00015474	4.08282	5	1375
FAM133A	47.8333	72.3333	0.59158	8.33e-05	0.000155672	4.07912	5	1376
RNF5	86	264.833	1.61703	8.35e-05	0.000155815	4.07854	5	1377
FRY	31	39.5	0.344648	8.37e-05	0.000156151	4.07715	4	1378
hsa-mir-4318	44.75	56	0.320333	8.39e-05	0.000156408	4.07625	3	1379
NonTargetingControlGuideForHuman_0279	29	101	1.78269	8.43e-05	0.000156964	4.07433	1	1380
TRAM1	53	471.667	3.14169	8.45e-05	0.000157373	4.07306	5	1381
SULT1A1	34.1667	57.8333	0.750771	8.46e-05	0.000157429	4.07275	3	1382
S1PR1	35.3333	88.8333	1.3179	8.52e-05	0.000158294	4.06956	4	1383
PIP	25.3333	163	2.66198	8.53e-05	0.000158392	4.06917	4	1384
NonTargetingControlGuideForHuman_0761	176	286	0.698867	8.53e-05	0.000158468	4.06886	1	1385
VPREB3	120.167	141	0.229775	8.58e-05	0.000159094	4.06666	4	1386
CLDN6	45.6667	63.6667	0.474972	8.61e-05	0.000159558	4.06493	4	1387
NonTargetingControlGuideForHuman_0115	159	341	1.09833	8.62e-05	0.000159607	4.06467	1	1388
BRINP2	91.75	108.5	0.240707	8.63e-05	0.000159825	4.06386	3	1389
INPP5E	30.8333	330.667	3.40179	8.63e-05	0.000159829	4.0638	4	1390
IL36B	60.8333	373	2.60636	8.65e-05	0.000160063	4.06302	4	1391
CHCHD1	100.5	133.833	0.411462	8.68e-05	0.000160427	4.0617	4	1392
SLC45A2	19.3333	36.5	0.899598	8.73e-05	0.000161237	4.05881	4	1393
hsa-mir-548w	56.25	460.5	3.02207	8.75e-05	0.000161403	4.05821	2	1394
EXOC6	42.6667	56.3333	0.39682	8.75e-05	0.000161499	4.05788	3	1395
INF2	62.5	226.833	1.85139	8.75e-05	0.000161513	4.05781	5	1396
RBMS2	97.3333	283.333	1.53665	8.76e-05	0.00016153	4.05767	4	1397
SMC1B	113.5	493.167	2.1145	8.8e-05	0.000162144	4.05567	4	1398
ATG14	120.167	195.333	0.698599	8.84e-05	0.000162671	4.05356	4	1399
KLHL9	103	167.667	0.700261	8.85e-05	0.000162867	4.05289	5	1400
TMEM25	81.8333	145.667	0.828066	8.88e-05	0.000163305	4.05151	4	1401
NonTargetingControlGuideForHuman_0593	65	306	2.22632	8.89e-05	0.000163357	4.05129	1	1402
FZD5	14.3333	37.3333	1.35082	8.91e-05	0.000163773	4.04993	4	1403
ABCG8	37.8333	153.167	2.00313	9.04e-05	0.000165609	4.04406	3	1404
TP63	89.6667	198.167	1.13968	9.08e-05	0.000166185	4.04182	6	1405
MS4A5	51.5	394.167	2.92405	9.11e-05	0.000166495	4.04061	5	1406
hsa-mir-4779	14	44	1.61775	9.13e-05	0.000166808	4.03961	2	1407
OR52I2	141.667	246.167	0.79498	9.14e-05	0.00016698	4.03894	5	1408
hsa-mir-3165	101.25	145.75	0.523408	9.17e-05	0.000167342	4.03771	3	1409
C3orf14	46.5	58.1667	0.31988	9.17e-05	0.000167348	4.03766	4	1410
UFSP1	75.8333	118.833	0.644612	9.2e-05	0.000167757	4.03605	6	1411
hsa-mir-6840	54.75	159	1.52951	9.24e-05	0.000168184	4.03454	3	1412
DNAJB4	45.5	155.667	1.76338	9.28e-05	0.00016889	4.03241	3	1413
HLA-DQB2	149.333	475.833	1.66861	9.32e-05	0.000169429	4.03065	5	1414
APOBR	79.3333	179.833	1.1756	9.36e-05	0.000170091	4.02852	4	1415
ZDHHC4	95.5	457.5	2.25424	9.37e-05	0.000170206	4.02816	5	1416
BTBD2	35	126.333	1.83704	9.45e-05	0.0001714	4.02437	5	1417
CLEC10A	61.6667	446	2.84445	9.5e-05	0.000171999	4.02229	5	1418
MS4A13	69.1667	158.833	1.19351	9.51e-05	0.000172069	4.02201	4	1419
SOCS6	79.3333	126.167	0.665974	9.52e-05	0.000172249	4.02144	4	1420
RASA3	97.3333	218	1.15924	9.52e-05	0.000172249	4.02134	5	1421
hsa-mir-623	18	79.5	2.11247	9.52e-05	0.000172269	4.02125	2	1422
RHOBTB1	88.6667	239.667	1.42946	9.55e-05	0.000172596	4.02021	4	1423
hsa-mir-4423	83.75	97	0.210726	9.6e-05	0.000173324	4.01785	4	1424
FOXS1	101.833	124	0.28287	9.6e-05	0.000173324	4.01784	5	1425
METTL9	23.5	34.5	0.544321	9.6e-05	0.000173366	4.01755	2	1426
WDR49	53.6667	94.1667	0.805451	9.6e-05	0.000173366	4.01752	4	1427
SEC61G	45.5	275.5	2.58496	9.65e-05	0.000174051	4.01537	3	1428
CD55	56.1667	68	0.273604	9.67e-05	0.000174367	4.01455	5	1429
XIRP1	42.1667	517.167	3.60084	9.71e-05	0.000174923	4.01269	4	1430
TEX2	36.6667	116.667	1.65648	9.72e-05	0.000175004	4.0122	4	1431
NonTargetingControlGuideForHuman_0626	354	485	0.453686	9.76e-05	0.00017549	4.0106	1	1432
FURIN	43	53.3333	0.307484	9.83e-05	0.000176528	4.00747	4	1433
NOD2	55	152	1.45825	9.84e-05	0.000176612	4.00715	5	1434
DYX1C1	42.5	210.167	2.29255	9.96e-05	0.000178367	4.00175	4	1435
TMEM223	77.3333	542.833	2.80338	9.98e-05	0.000178602	4.001	6	1436
SPATA31A2	53.5	161.5	1.58496	9.98e-05	0.000178684	4.00069	2	1437
YOD1	69.1667	90.8333	0.390673	9.99e-05	0.000178796	4.00027	5	1438
hsa-mir-548at	7.75	83.25	3.34362	0.0001	0.000178874	4.00003	2	1439
PLCD4	35	566.833	3.99831	0.000100379	0.000179436	3.99836	3	1440
ZNF784	39.8333	170.667	2.08536	0.000100394	0.000179436	3.99829	3	1441
PRRT4	169.333	616	1.85998	0.000100983	0.000180235	3.99575	6	1442
TNRC6A	43.8	404.2	3.19147	0.000101578	0.000181	3.9932	3	1443
ATP6V0E2	108.167	468.667	2.11019	0.000102054	0.000181596	3.99117	4	1444
SLC25A53	78	128.333	0.714741	0.000102816	0.000182595	3.98794	5	1445
TERF1	30	537.333	4.14028	0.000103037	0.000182879	3.98701	4	1446
GPLD1	143.167	240.167	0.744311	0.000103358	0.000183282	3.98566	6	1447
SLC25A41	27.6667	195.167	2.79634	0.000103829	0.000183982	3.98368	4	1448
SPANXC	348.25	365.75	0.0706355	0.000104885	0.000185389	3.97929	4	1449
ARHGAP4	118.833	133.5	0.167236	0.000105883	0.000186753	3.97517	4	1450
C11orf86	37.3333	146.833	1.96135	0.000106086	0.000187004	3.97434	4	1451
NEURL1B	50.1667	80.3333	0.673913	0.000107335	0.000188577	3.96926	4	1452
ZNF771	69.6667	132.167	0.918948	0.000107534	0.000188851	3.96845	5	1453
hsa-mir-582	62.5	198.75	1.66116	0.000107686	0.000188989	3.96784	3	1454
GABRB2	95.5	174.5	0.866249	0.000108173	0.000189666	3.96588	4	1455
ADORA1	58.8333	231	1.9641	0.00010887	0.000190672	3.96309	3	1456
ADM	166.5	223.667	0.424724	0.000111019	0.00019367	3.9546	5	1457
CAV1	24.5	44.5	0.847997	0.000111543	0.000194427	3.95256	4	1458
hsa-mir-3909	60.25	151.75	1.32549	0.000111988	0.000194999	3.95083	3	1459
NUDT17	100.833	177.5	0.812768	0.000112532	0.000195704	3.94872	6	1460
HTR6	145.5	222.5	0.611075	0.000112543	0.000195704	3.94868	6	1461
PHOSPHO2	76.1667	137.333	0.846253	0.000112556	0.000195704	3.94863	6	1462
MPST	60.5	68.5	0.177787	0.000112638	0.000195828	3.94832	4	1463
NOTUM	32.1667	238.667	2.87213	0.000113021	0.000196293	3.94684	4	1464
TNFRSF12A	16.3333	26.6667	0.690517	0.000113431	0.000196836	3.94527	2	1465
KDM5D	44.6667	151.167	1.74757	0.000113877	0.000197417	3.94356	4	1466
HUNK	84.8333	533.5	2.64566	0.000114938	0.000198907	3.93954	4	1467
PRIMA1	73.3333	158.167	1.10365	0.000115102	0.000199158	3.93892	4	1468
ENPEP	72.3333	93	0.360367	0.00011525	0.000199367	3.93836	5	1469
CHN2	107.167	311.5	1.53497	0.000115451	0.000199667	3.9376	6	1470
PREB	104.667	227.5	1.11636	0.000115591	0.000199877	3.93708	5	1471
IMMP1L	157.667	327.667	1.05298	0.000115621	0.000199913	3.93696	4	1472
C17orf100	42.8333	132	1.61244	0.000115682	0.000199986	3.93673	2	1473
RNF19A	17.3333	52.5	1.57142	0.000115696	0.000199994	3.93668	3	1474
NonTargetingControlGuideForHuman_0205	0	244	8.93369	0.000115751	0.000200027	3.93647	1	1475
NonTargetingControlGuideForHuman_0522	122	160	0.389792	0.000116085	0.000200523	3.93522	1	1476
AGTR2	136.667	147.333	0.108042	0.000116133	0.000200574	3.93504	5	1477
PCDHB8	93.3333	375.167	2.00128	0.000116156	0.000200592	3.93496	5	1478
TMPRSS11F	38.3333	104	1.42814	0.000116652	0.000201215	3.93311	3	1479
CD14	96.5	223.333	1.20637	0.0001167	0.000201264	3.93293	5	1480
CLCA1	104.333	292.167	1.48116	0.000117098	0.000201774	3.93145	6	1481
hsa-mir-1976	0	15	4.9542	0.000117372	0.000202151	3.93043	1	1482
VSTM1	105.5	413.667	1.96615	0.000117786	0.000202623	3.92891	2	1483
CAPN8	35.4	92.6	1.3748	0.000117984	0.000202866	3.92818	2	1484
CCNG2	107.5	442.667	2.03682	0.000118414	0.000203396	3.9266	3	1485
FRK	58.5	82	0.483679	0.000119717	0.000205098	3.92185	4	1486
SOGA2	63.1667	289	2.18495	0.000119787	0.000205202	3.92159	4	1487
WDR36	84.1667	271	1.68109	0.000120389	0.000205973	3.91941	6	1488
GPR158	106	255.167	1.26341	0.00012065	0.000206323	3.91847	3	1489
MBD3L2	79.6	133	0.736966	0.000120902	0.000206655	3.91757	3	1490
SLC7A14	73.1667	86	0.231688	0.00012156	0.000207486	3.91521	6	1491
OR6B3	92.5	382.167	2.04079	0.000121702	0.000207663	3.9147	4	1492
ENO1	92.6667	110.833	0.257	0.000121772	0.000207716	3.91445	3	1493
ACVR1B	72.8333	185.167	1.34017	0.000122175	0.000208265	3.91302	4	1494
SPIDR	187.667	225	0.261116	0.00012218	0.000208265	3.913	3	1495
PON2	51.8333	210.333	2.0103	0.000122217	0.000208312	3.91287	4	1496
TP53	6.5	23.6667	1.78759	0.00012286	0.000209078	3.91059	2	1497
HELB	107.167	171.167	0.673038	0.000122977	0.00020918	3.91018	4	1498
CDK12	82.1667	95.1667	0.210711	0.000123625	0.000210034	3.90789	6	1499
ZNF283	157.333	364.167	1.20818	0.000124301	0.00021105	3.90553	6	1500
SH3D21	55	104	0.912943	0.000124629	0.000211493	3.90438	4	1501
PTPDC1	65.1667	128.333	0.972273	0.000125449	0.000212601	3.90153	3	1502
LBP	69.5	99.6667	0.516976	0.00012557	0.000212723	3.90111	4	1503
KCTD17	72.3333	110	0.601376	0.000125606	0.000212751	3.90099	4	1504
NonTargetingControlGuideForHuman_0126	151	323	1.09445	0.000125987	0.000213362	3.89968	1	1505
CA5A	28.1667	263.667	3.204	0.000126493	0.000214036	3.89793	5	1506
hsa-mir-4748	79.5	221.75	1.47411	0.000127986	0.000216174	3.89284	4	1507
GSTO1	38.6667	392	3.32499	0.000128092	0.000216336	3.89248	4	1508
MSR1	28.6667	289.333	3.31283	0.000128445	0.000216831	3.89128	4	1509
hsa-mir-8089	1	7	2.32193	0.000128573	0.000216963	3.89085	1	1510
GNAZ	50.8333	80.5	0.658026	0.000128841	0.000217364	3.88995	3	1511
SLC36A1	6.5	55.6667	3.00429	0.000130188	0.000219146	3.88543	2	1512
NonTargetingControlGuideForHuman_0835	75	181	1.26542	0.000130314	0.00021932	3.88501	1	1513
PRSS45	43.6667	46.6667	0.0948097	0.000130885	0.000220077	3.88311	4	1514
PDZRN4	44	84	0.925146	0.000131189	0.000220485	3.8821	4	1515
BCAP31	94	214.667	1.18707	0.000132288	0.000221868	3.87848	5	1516
hsa-mir-600	23	85.25	1.86748	0.00013255	0.000222187	3.87762	2	1517
THEG	119.333	164	0.457058	0.000132783	0.000222498	3.87686	4	1518
NonTargetingControlGuideForHuman_0262	107	124	0.211809	0.000132804	0.000222498	3.87679	1	1519
EMC8	176.833	340.833	0.944718	0.000133137	0.000222849	3.8757	6	1520
CSN2	50	107	1.08998	0.000133269	0.000222995	3.87527	4	1521
KIAA1033	162	196.333	0.276535	0.000133314	0.00022302	3.87512	5	1522
HSPA4	64.5	73.5	0.187086	0.000133789	0.000223522	3.87358	6	1523
CSNK1D	18.8333	35.1667	0.883486	0.000133947	0.000223732	3.87307	3	1524
NKAIN4	141.333	251.833	0.831134	0.00013407	0.000223853	3.87267	6	1525
hsa-mir-194-2	56.75	177.5	1.63653	0.000134117	0.000223914	3.87252	3	1526
PION	65.6	465	2.81606	0.000134729	0.000224746	3.87054	4	1527
TAF15	96.5	138	0.513829	0.000134798	0.000224842	3.87032	5	1528
KIF21A	25.6667	53.3333	1.04077	0.00013498	0.000225078	3.86973	2	1529
hsa-mir-7161	73.5	324	2.13262	0.000135404	0.000225611	3.86837	4	1530
ZNF829	110.833	290	1.38365	0.000136628	0.000227267	3.86446	5	1531
ANXA13	36	49	0.439532	0.000136776	0.000227478	3.86399	3	1532
hsa-mir-4307	85.25	122	0.514573	0.000136874	0.000227589	3.86368	3	1533
IGFBP1	20.3333	28.1667	0.46048	0.00013689	0.000227597	3.86363	3	1534
ZNF578	70.8	285.2	2.00253	0.000137425	0.000228364	3.86193	5	1535
CHST15	53.1667	115	1.10579	0.00013774	0.0002288	3.86094	2	1536
C14orf28	30.8333	145.167	2.2169	0.000137899	0.000228977	3.86044	2	1537
DEFB133	0.333333	94.3333	6.83036	0.000137933	0.000228997	3.86033	1	1538
ATP1A3	67.3333	76.6667	0.185983	0.00013837	0.000229469	3.85896	4	1539
PEX3	88.6667	100.833	0.184532	0.000138375	0.000229469	3.85894	4	1540
SAMD14	114.667	268.5	1.22388	0.000138401	0.000229494	3.85886	5	1541
MURC	46	202.833	2.12854	0.000138513	0.000229627	3.85851	3	1542
ZNF576	38.1667	72.8333	0.923379	0.000138552	0.000229673	3.85839	5	1543
SARS2	100.5	134.167	0.415037	0.000138731	0.000229935	3.85783	5	1544
TCF3	62	116.333	0.902524	0.000139189	0.000230553	3.8564	5	1545
CD2	61.1667	68.1667	0.155119	0.000139623	0.000231078	3.85504	3	1546
hsa-mir-548ax	54.5	140.5	1.35819	0.000139843	0.000231337	3.85436	2	1547
NonTargetingControlGuideForHuman_0391	89	136	0.608941	0.000140206	0.000231705	3.85323	1	1548
CANT1	98.8333	119.333	0.270679	0.000140335	0.000231815	3.85283	3	1549
CHD2	6	20.1667	1.66879	0.000141909	0.000233705	3.84799	2	1550
PCDH9	87.8333	219.5	1.31647	0.000142046	0.000233858	3.84757	3	1551
STBD1	91.3333	139.667	0.610053	0.000142533	0.000234463	3.84608	5	1552
UCP1	56.3333	135.5	1.2588	0.000143777	0.000236062	3.84231	4	1553
TRPC6	108.167	160.333	0.565657	0.000143869	0.000236195	3.84203	4	1554
NonTargetingControlGuideForHuman_0001	13	25	0.917538	0.000145745	0.000238697	3.83641	1	1555
FAM174B	80.6667	88	0.12479	0.000145936	0.000238937	3.83584	5	1556
SLC25A36	93.8333	117.5	0.322947	0.000146799	0.000240024	3.83328	5	1557
SLC30A9	19.5	35	0.827819	0.000146881	0.000240122	3.83304	2	1558
ZFR	90.5	175.167	0.948902	0.000147089	0.000240408	3.83242	6	1559
YPEL3	155.333	590.333	1.92275	0.00014792	0.000241512	3.82997	6	1560
PRRT1	59.3333	95.1667	0.677067	0.000148068	0.000241708	3.82954	5	1561
SAP30BP	33.5	60.5	0.843274	0.000149047	0.000242858	3.82668	4	1562
PAM16	70.1667	103.333	0.555168	0.000149671	0.000243636	3.82486	5	1563
PRAMEF7	92	444.6	2.2666	0.000150254	0.000244292	3.82318	4	1564
ZNF319	93.6667	139.833	0.575569	0.00015032	0.000244363	3.82298	4	1565
SEMA4G	58.5	538.333	3.19105	0.000150768	0.000244907	3.82169	4	1566
PDE2A	74.8333	173	1.20358	0.000150794	0.000244932	3.82162	5	1567
PLCXD1_Y	137.667	387.5	1.48965	0.000150992	0.000245143	3.82105	6	1568
EYS	46.3333	88.5	0.92627	0.000151657	0.000245984	3.81914	4	1569
SYT17	66.3333	168.167	1.33554	0.000151955	0.000246283	3.81828	4	1570
ITIH4	92.5	180.833	0.963342	0.000152307	0.000246658	3.81728	5	1571
ICA1	30	446.667	3.87393	0.000152312	0.000246658	3.81727	3	1572
MROH7	61.5	94.1667	0.610588	0.000152801	0.000247266	3.81587	6	1573
NUDT13	10.8333	17.1667	0.640458	0.000154076	0.000248845	3.81227	1	1574
DHFRL1	104.5	163.833	0.646236	0.000154137	0.00024889	3.81209	3	1575
CC2D2A	27	38.1667	0.491659	0.00015461	0.000249541	3.81076	3	1576
FOXC2	6.66667	14	1.01668	0.000155179	0.000250234	3.80917	2	1577
LCMT1	52	77	0.561879	0.000155963	0.000251201	3.80698	5	1578
MTCH2	47.3333	299.667	2.64968	0.000156552	0.000251945	3.80534	3	1579
MED16	88.1667	103	0.223167	0.000156756	0.00025212	3.80478	4	1580
SPOCK3	15.5	88.6667	2.47843	0.000156766	0.00025212	3.80475	3	1581
hsa-mir-6855	37.75	51.5	0.443052	0.000157456	0.000252878	3.80284	1	1582
C12orf57	171.5	232.167	0.435856	0.000157459	0.000252878	3.80283	5	1583
ASB15	120.167	174.167	0.533577	0.000157829	0.00025337	3.80181	6	1584
IRAK2	33	67.6667	1.02491	0.000159547	0.000255646	3.79711	4	1585
MVD	53.5	207.333	1.9444	0.000159694	0.000255851	3.79671	5	1586
hsa-mir-4738	9.75	154.75	3.9209	0.000160339	0.000256687	3.79496	2	1587
RBBP9	68.8333	117.833	0.771235	0.000160354	0.000256692	3.79492	5	1588
MRPL16	57	95	0.731939	0.000160675	0.00025711	3.79405	4	1589
HDAC1	148	369.833	1.31836	0.000161679	0.000258318	3.79135	6	1590
GPHN	60.1667	74.3333	0.302777	0.000161896	0.000258607	3.79076	5	1591
OR52L1	83.5	141	0.752341	0.000163166	0.000260309	3.78737	4	1592
HOPX	177.333	199.333	0.168271	0.000163847	0.000261051	3.78556	6	1593
ITGB1BP1	58.1667	222.667	1.92751	0.000164714	0.000262101	3.78327	4	1594
hsa-mir-1296	7.25	50.75	2.72528	0.00016533	0.000262814	3.78165	3	1595
METTL2A	44.3333	48.5	0.12821	0.000166085	0.000263764	3.77967	4	1596
GYPC	101.5	228.167	1.16468	0.000167096	0.00026498	3.77703	5	1597
MEIOB	166	175	0.0759489	0.000168885	0.000267193	3.77241	4	1598
TRAPPC9	39.1667	289.5	2.87005	0.0001696	0.000268128	3.77058	3	1599
TSACC	55.6667	92.8333	0.732678	0.000169874	0.000268404	3.76987	4	1600
NCF1	39.3333	48.6667	0.303704	0.000171002	0.000269775	3.767	5	1601
ADAT2	55.1667	103.667	0.904008	0.000171986	0.000270855	3.76451	5	1602
PUS3	109.667	129.667	0.240672	0.000172303	0.000271216	3.76371	5	1603
MRPL46	96.8333	162.167	0.740913	0.000172604	0.00027163	3.76295	4	1604
KLF2	30.6667	60.8333	0.976667	0.000172656	0.000271692	3.76282	4	1605
hsa-mir-3616	20	63.5	1.64245	0.000172902	0.00027202	3.7622	2	1606
MAN2B1	109.167	201.833	0.883609	0.000173503	0.0002728	3.76069	3	1607
ZNF320	116.2	378.6	1.69977	0.000174626	0.000274176	3.75789	4	1608
HTR2A	45	101.5	1.16463	0.000175223	0.000274974	3.75641	3	1609
EPDR1	72.8333	128.333	0.812965	0.000175648	0.000275461	3.75536	5	1610
PSME1	50.1667	62.8333	0.321928	0.000176995	0.000277293	3.75204	6	1611
NonTargetingControlGuideForHuman_0405	111	175	0.654427	0.000177308	0.00027762	3.75127	1	1612
PTPRK	195.333	228.167	0.22362	0.000178091	0.000278481	3.74936	5	1613
TMCC2	37.5	100.333	1.4079	0.000179322	0.000279968	3.74637	4	1614
hsa-mir-4753	0	81.75	7.36194	0.000179541	0.00028018	3.74584	1	1615
ZCCHC3	11	29.3333	1.37529	0.000179943	0.000280655	3.74486	5	1616
NonTargetingControlGuideForHuman_0348	186	276	0.568104	0.000180281	0.00028102	3.74405	1	1617
LOC200726	109.167	217.5	0.991203	0.000180874	0.000281696	3.74262	6	1618
MDGA2	97.3333	153.333	0.65297	0.000180884	0.000281696	3.7426	4	1619
CHL1	87.3333	147	0.747874	0.000181485	0.00028241	3.74116	4	1620
ITPR2	92.6667	215.5	1.21315	0.000181995	0.000283062	3.73994	6	1621
SELPLG	54.6667	85.5	0.64054	0.00018253	0.00028369	3.73867	5	1622
MRPL11	130.833	270.333	1.04417	0.000184431	0.000286029	3.73417	4	1623
PLA2G3	159	236.833	0.573358	0.000184792	0.000286455	3.73332	6	1624
LMLN	41.2	108	1.37958	0.000184798	0.000286455	3.7333	2	1625
GJA5	126.667	396	1.6406	0.000185265	0.000286909	3.73221	4	1626
EFCAB14	124.5	171.167	0.457682	0.000185401	0.00028702	3.73189	4	1627
HERC5	34.1667	81	1.23325	0.000185836	0.000287633	3.73087	2	1628
NCK1	7.83333	94.8333	3.51602	0.000185871	0.000287666	3.73079	2	1629
SLC35G2	28	72.5	1.35693	0.000187986	0.000290133	3.72587	4	1630
TMEM55B	71.3333	153.333	1.09864	0.000188949	0.000291307	3.72366	5	1631
NonTargetingControlGuideForHuman_0648	69	200	1.52852	0.000190931	0.000293795	3.71912	1	1632
MLC1	121.5	213.833	0.812975	0.000191548	0.000294623	3.71772	5	1633
UGT1A1	0	33.5	6.08746	0.000191721	0.000294847	3.71733	1	1634
ANAPC16	68.8333	145.667	1.07599	0.000191915	0.000295008	3.71689	4	1635
ZFX	39.6667	137.333	1.77885	0.000191921	0.000295008	3.71688	3	1636
RFPL4AL1	103.333	136.667	0.40166	0.000192253	0.000295456	3.71613	6	1637
WRB	52.1667	89.8333	0.778368	0.000193994	0.000297502	3.71221	2	1638
NonTargetingControlGuideForHuman_0534	83	87	0.0675068	0.000194163	0.000297653	3.71183	1	1639
SMG1	97.5	176	0.848815	0.00019537	0.000298996	3.70914	3	1640
LRP11	114.667	291.5	1.34225	0.000195642	0.000299349	3.70854	4	1641
hsa-mir-3129	21.6667	123.333	2.48194	0.000196727	0.000300459	3.70614	1	1642
LAYN	82	120.5	0.552541	0.000198483	0.000302467	3.70228	3	1643
DMP1	153.333	280.167	0.86749	0.000198488	0.000302467	3.70226	6	1644
hsa-mir-4643	95	151	0.665745	0.000198598	0.00030257	3.70203	3	1645
PJA2	38.5	45.1667	0.227667	0.000199168	0.000303183	3.70078	3	1646
FUNDC1	34.3333	296.333	3.09111	0.000200168	0.000304279	3.6986	5	1647
hsa-mir-4723	40.75	46.5	0.188267	0.000200581	0.000304756	3.69771	4	1648
hsa-mir-4282	67.75	124.5	0.873027	0.000200883	0.000305109	3.69706	3	1649
PIP4K2B	25.3333	89.6667	1.80336	0.000200908	0.000305126	3.697	3	1650
CCDC34	9.16667	62.3333	2.70044	0.000201283	0.000305502	3.69619	3	1651
B4GALNT4	11.6667	24	1.00985	0.000201489	0.000305772	3.69575	4	1652
SMIM19	48	59.3333	0.302965	0.000201515	0.000305789	3.69569	3	1653
MSH3	26.8333	48.3333	0.837205	0.000202426	0.000306921	3.69373	2	1654
C2orf53	49.8333	125.833	1.32765	0.000203122	0.000307638	3.69224	3	1655
PRDM1	111	125.833	0.180192	0.000203259	0.000307748	3.69195	5	1656
hsa-mir-4678	80.75	173.25	1.09657	0.000204587	0.000309435	3.68912	2	1657
ABHD17C	56.1667	71.1667	0.338802	0.00020483	0.000309693	3.68861	4	1658
CACNA1A	86.5	100	0.208108	0.000205164	0.000310048	3.6879	5	1659
CES5A	92.3333	132.833	0.522323	0.000205208	0.00031007	3.68781	5	1660
DLGAP1	27.6667	157	2.48329	0.000205914	0.000310834	3.68632	3	1661
NonTargetingControlGuideForHuman_0915	121	205	0.758182	0.000206333	0.00031125	3.68543	1	1662
SYT5	47.5	64	0.426265	0.000206952	0.00031201	3.68413	4	1663
TNFAIP6	62.5	64	0.0339473	0.000207273	0.000312321	3.68346	5	1664
FAM154B	52.3333	319.333	2.5978	0.00020738	0.000312431	3.68323	3	1665
CMKLR1	90.6667	98.6667	0.121349	0.000208668	0.000314096	3.68054	6	1666
PANK2	12.8333	36	1.45286	0.000208699	0.000314116	3.68048	3	1667
POU4F1	31.8333	37.3333	0.226636	0.000208889	0.00031431	3.68008	3	1668
hsa-mir-940	82.75	119.75	0.530515	0.000210661	0.000316415	3.67642	2	1669
SH3KBP1	76.6667	114.833	0.57976	0.000211095	0.000316913	3.67552	3	1670
AGBL1	63.1667	92.6667	0.549276	0.000212189	0.000318154	3.67328	6	1671
hsa-mir-323a	31.5	37.25	0.238405	0.000212284	0.000318214	3.67308	4	1672
NIPAL2	23.8333	54.8333	1.18521	0.000213486	0.000319419	3.67063	3	1673
OR4S2	13.1667	27	1.00877	0.000214169	0.000320287	3.66924	3	1674
TIGD7	121.833	146.833	0.268266	0.000214478	0.000320616	3.66862	6	1675
LOC649330	152.833	248.667	0.70044	0.000214583	0.000320684	3.6684	6	1676
TARP	23.5	90.5	1.92283	0.00021462	0.000320696	3.66833	3	1677
LITAF	68.5	84.3333	0.298035	0.000214685	0.000320726	3.6682	4	1678
HABP4	21.8333	36	0.708698	0.000215043	0.000321107	3.66747	2	1679
FAM120C	19.1667	45	1.21011	0.00021678	0.000322989	3.66398	3	1680
NPNT	131.167	243.833	0.891961	0.000216981	0.000323199	3.66358	5	1681
BTBD8	27.1667	97.6667	1.82708	0.000217769	0.000324128	3.662	5	1682
KCNN3	92	158.5	0.781501	0.000217849	0.000324203	3.66184	6	1683
GEMIN8	31.1667	90.5	1.5229	0.000218795	0.000325275	3.65996	3	1684
CDK4	40.5	377.5	3.20469	0.000219898	0.000326474	3.65778	4	1685
hsa-mir-1245b	15.25	28	0.85561	0.000220074	0.000326662	3.65743	2	1686
MOB3B	66.8333	74.6667	0.158772	0.00022071	0.00032736	3.65618	3	1687
SPAG17	31.6667	140	2.12693	0.000221701	0.00032856	3.65423	3	1688
BTLA	105.5	181.833	0.782514	0.000222919	0.000329914	3.65185	6	1689
GJD4	51.8333	86.1667	0.727747	0.000223006	0.000330021	3.65168	4	1690
SLC35D1	43.6667	49.3333	0.174153	0.000223317	0.000330345	3.65108	3	1691
hsa-mir-6893	30.5	36	0.235628	0.000224787	0.000332134	3.64823	2	1692
DSG1	58.5	77.6667	0.405839	0.000225139	0.000332519	3.64755	5	1693
POLR3E	52.8333	101.333	0.9331	0.000225902	0.000333283	3.64608	2	1694
NonTargetingControlGuideForHuman_0062	7	106	3.82782	0.00022701	0.00033444	3.64395	1	1695
CLTB	7.33333	33.5	2.11784	0.000227164	0.000334644	3.64366	2	1696
ERC2	9	28.6667	1.61832	0.000227508	0.000335036	3.643	1	1697
hsa-mir-6763	22	59	1.40296	0.000227634	0.000335176	3.64276	2	1698
YDJC	173	228.167	0.39831	0.000229176	0.00033683	3.63983	5	1699
FAM216B	24.6667	52.8333	1.08352	0.000229246	0.000336858	3.6397	2	1700
CABLES1	89.5	130.167	0.537894	0.000231165	0.000338689	3.63608	3	1701
NLRC3	22.6667	80.3333	1.8029	0.00023123	0.000338724	3.63596	4	1702
ITGB3BP	6.8	42	2.54149	0.00023199	0.000339565	3.63453	2	1703
YWHAG	84.6667	109.167	0.364764	0.000232849	0.000340635	3.63293	4	1704
OLFM3	49.8333	244.667	2.28418	0.000233405	0.000341219	3.63189	5	1705
SLC18A1	68.6667	92	0.419376	0.000233524	0.000341301	3.63167	4	1706
TBXA2R	45.6667	55.8333	0.287137	0.00023463	0.000342571	3.62962	4	1707
GIT1	18.6667	109.333	2.51864	0.00023493	0.000342847	3.62906	4	1708
CCNB2	80.3333	116.833	0.537591	0.000235724	0.000343797	3.6276	4	1709
C11orf57	43.8333	115.5	1.38766	0.000236613	0.000344724	3.62596	3	1710
TRMT5	37.3333	53	0.499881	0.000237015	0.000345127	3.62522	3	1711
NonTargetingControlGuideForHuman_0763	1	29	4.29768	0.000237041	0.000345127	3.62518	1	1712
ANKRD17	46.3333	61.8333	0.412468	0.00023792	0.000346139	3.62357	5	1713
MTMR3	54.3333	151.333	1.46936	0.000239183	0.000347488	3.62127	4	1714
TTLL10	93.5	197.167	1.07234	0.000239521	0.000347909	3.62066	5	1715
C3orf37	81	88.5	0.127005	0.000239781	0.000348217	3.62018	3	1716
hsa-mir-30e	76	121.5	0.673349	0.00024035	0.000348809	3.61916	3	1717
hsa-mir-20b	46.5	64	0.456638	0.00024107	0.00034969	3.61786	3	1718
NonTargetingControlGuideForHuman_0565	0	17	5.12928	0.00024129	0.000349859	3.61746	1	1719
UNC45A	117.5	203.167	0.787423	0.00024133	0.000349859	3.61739	4	1720
NonTargetingControlGuideForHuman_0456	436	582	0.416276	0.0002418	0.0003504	3.61654	1	1721
NRIP3	93	99.6667	0.0993642	0.000242937	0.000351681	3.61451	5	1722
KRTAP6-3	53	62.1667	0.228159	0.000243521	0.000352279	3.61346	4	1723
IMP4	48.3333	87.5	0.849637	0.00024418	0.000353044	3.61229	4	1724
NonTargetingControlGuideForHuman_0368	57	62	0.120294	0.000245625	0.000354756	3.60973	1	1725
AKAP11	63.5	116.167	0.866249	0.000246245	0.000355533	3.60863	6	1726
CLDN17	10	107.333	3.36034	0.000246859	0.000356155	3.60755	2	1727
VTA1	31	68.3333	1.12776	0.000246873	0.000356155	3.60753	5	1728
RAB20	104.333	150.833	0.529632	0.000247034	0.000356292	3.60724	6	1729
CNDP1	30.6667	51.3333	0.733876	0.000247111	0.000356356	3.60711	4	1730
ZNF747	19	64.3333	1.73326	0.000248257	0.000357652	3.6051	2	1731
CACNA1E	65.8333	234.167	1.82281	0.000249302	0.000358752	3.60327	4	1732
LMF1	28.8333	55.6667	0.937173	0.000249638	0.000359093	3.60269	4	1733
SLC22A6	31.5	37.5	0.247928	0.000249805	0.000359285	3.6024	3	1734
SIRT1	10.5	96.5	3.14048	0.000250729	0.000360137	3.6008	2	1735
FCF1	67	92.1667	0.457163	0.000250991	0.000360372	3.60034	4	1736
ESRP2	19.1667	48.1667	1.30718	0.000252641	0.000362289	3.5975	3	1737
SPSB2	60	115.667	0.941189	0.000253454	0.000363089	3.5961	5	1738
DBF4B	82.6667	301.667	1.86127	0.000254268	0.000364038	3.59471	6	1739
HIF1A	32	156.833	2.27531	0.000256116	0.000366031	3.59156	4	1740
OR1C1	75.5	80.8333	0.0978473	0.000256151	0.000366058	3.5915	4	1741
PTPN4	18.6667	31.3333	0.731939	0.000256414	0.000366289	3.59106	3	1742
PPP1CA	84.8333	177.5	1.0607	0.000258429	0.00036844	3.58766	4	1743
CECR2	45.8333	200	2.11348	0.000258597	0.000368582	3.58738	4	1744
PTOV1	79.5	90.1667	0.180572	0.0002592	0.000369174	3.58637	4	1745
PTGFRN	193.667	197	0.0245571	0.000259653	0.000369602	3.58561	5	1746
ZFAND5	53.6667	145.667	1.43214	0.000259753	0.000369719	3.58544	5	1747
RPGRIP1	19.8333	151.833	2.90531	0.000259928	0.000369881	3.58515	2	1748
ANKRD32	35.1667	55	0.637911	0.000260608	0.000370596	3.58401	4	1749
hsa-mir-455	88.75	206	1.21022	0.000264214	0.0003747	3.57804	3	1750
COMMD9	101.333	219.833	1.11348	0.000264373	0.00037482	3.57778	5	1751
SNCAIP	46.8333	197.667	2.06579	0.000264565	0.00037492	3.57747	3	1752
ADCY6	48.3333	89.3333	0.879385	0.000264834	0.000375228	3.57703	5	1753
RB1	72.8333	162.667	1.15381	0.000266493	0.00037711	3.57431	4	1754
NonTargetingControlGuideForHuman_0207	27	95	1.79607	0.000267059	0.000377665	3.57339	1	1755
IL12RB2	48.1667	72.3333	0.581665	0.000268731	0.000379485	3.57068	4	1756
TADA2B	108.5	126	0.214809	0.000269101	0.000379834	3.57008	4	1757
hsa-mir-4767	19.5	213.75	3.42122	0.000270843	0.000381845	3.56728	4	1758
hsa-mir-337	6.5	53.5	2.94753	0.000273974	0.000385372	3.56229	1	1759
OR7G2	103	122.667	0.250981	0.000274786	0.000386174	3.56101	5	1760
RBM15	9.16667	94.5	3.29684	0.000275065	0.000386442	3.56056	3	1761
GXYLT1	35	77.8333	1.14181	0.000275393	0.000386677	3.56005	3	1762
GGCT	39.6667	49.5	0.315929	0.00027587	0.000387252	3.5593	3	1763
hsa-mir-153-1	21.6667	155.333	2.81354	0.00027637	0.000387823	3.55851	1	1764
ARHGAP20	25.5	109.667	2.0831	0.000277908	0.000389556	3.5561	2	1765
C11orf63	0	5.5	3.58496	0.000278474	0.000390246	3.55521	1	1766
MTRNR2L7	0	21.75	5.47573	0.000279216	0.000390982	3.55406	1	1767
SLC52A1	52.6667	78.1667	0.56523	0.000279552	0.000391326	3.55354	4	1768
SERTAD4	21.1667	65.8333	1.61426	0.000279821	0.000391655	3.55312	3	1769
MAP6D1	86.3333	121.667	0.49253	0.000279964	0.000391801	3.5529	6	1770
DDR1	55	206.333	1.89791	0.000280195	0.000392001	3.55254	5	1771
DYRK2	12.1667	42.3333	1.7577	0.000280252	0.000392053	3.55245	2	1772
NOTCH3	42.6667	63.3333	0.564392	0.000280326	0.000392131	3.55234	4	1773
SRFBP1	0	110.167	7.79008	0.000282248	0.000394058	3.54937	2	1774
ABCB5	53.8333	216.333	1.99668	0.000284138	0.000396109	3.54647	4	1775
SIRT2	134.667	152.833	0.181932	0.000284974	0.00039702	3.54519	6	1776
PSPH	122.167	235.5	0.944044	0.000288427	0.00040075	3.53996	5	1777
SRSF11	187.667	203.167	0.114199	0.000288985	0.000401447	3.53912	5	1778
CDK16	40	70	0.799701	0.000289045	0.000401454	3.53903	4	1779
C19orf77	79.3333	246.667	1.63042	0.000289828	0.000402283	3.53786	5	1780
APBA2	18.6667	50.5	1.4119	0.000289873	0.00040232	3.53779	3	1781
ZNF239	105.333	108.833	0.0469392	0.000291219	0.000403775	3.53578	6	1782
SEMG2	66.1667	109.667	0.72465	0.000292103	0.000404638	3.53446	5	1783
ATP8B2	36.8333	205.5	2.46411	0.0002935	0.000406132	3.53239	3	1784
MRPL41	26.5	179.167	2.73429	0.000295375	0.000407972	3.52963	3	1785
LGALS8	12.8333	31	1.24031	0.000296147	0.000408935	3.52849	3	1786
LRP10	96.1667	119.333	0.309939	0.000296358	0.000409004	3.52818	5	1787
TONSL	0	18.1667	5.22239	0.00029782	0.000410591	3.52605	1	1788
ABCA12	102.333	189.5	0.885691	0.000298055	0.000410836	3.5257	5	1789
hsa-mir-1302-7	56.25	121.5	1.10419	0.000298734	0.00041152	3.52472	3	1790
RTN4RL2	141.5	159.5	0.172181	0.000299166	0.00041187	3.52409	4	1791
CDC16	268	305.167	0.187037	0.000299353	0.00041207	3.52382	4	1792
WDR96	35.5	101.667	1.50486	0.000299737	0.000412526	3.52326	4	1793
RLN2	18.1667	32.3333	0.814697	0.000300593	0.000413409	3.52202	4	1794
GK	84.3333	225.5	1.41362	0.000301508	0.000414378	3.5207	5	1795
NonTargetingControlGuideForHuman_0137	206	290	0.492396	0.000302247	0.000415296	3.51964	1	1796
RNF145	25.5	64.5	1.32193	0.000302274	0.000415306	3.5196	4	1797
ZNF90	63.2	171	1.42884	0.000302948	0.000415969	3.51863	4	1798
TEF	20.5	67.1667	1.68806	0.00030335	0.000416337	3.51806	3	1799
hsa-mir-378e	71	103.75	0.544032	0.000303804	0.0004168	3.51741	3	1800
hsa-let-7c	44	82.75	0.903645	0.000304147	0.000417219	3.51692	4	1801
hsa-mir-4713	153	200.75	0.39075	0.000304799	0.000417876	3.51599	3	1802
TFF2	133.667	196.333	0.552948	0.000305557	0.000418677	3.51491	6	1803
hsa-mir-4519	62.25	189.5	1.59831	0.000306698	0.000419922	3.51329	3	1804
RCN2	49.5	245.667	2.29964	0.000307456	0.000420561	3.51222	5	1805
DNAJC8	79	122.167	0.625717	0.000308545	0.000421678	3.51068	4	1806
ZKSCAN5	35.3333	56.5	0.66966	0.000310023	0.000423271	3.50861	3	1807
BICD1	51.6667	57.1667	0.144609	0.00031227	0.000425456	3.50547	2	1808
ABCA13	50	83.8333	0.73982	0.000312581	0.000425772	3.50504	4	1809
ATP4B	95	112.833	0.247	0.00031376	0.000426896	3.5034	5	1810
LIPC	85.5	102.833	0.264897	0.000314092	0.000427267	3.50294	4	1811
CTNNA3	63.1667	96.6667	0.609923	0.000314368	0.000427535	3.50256	4	1812
hsa-mir-4531	21.5	47.75	1.13303	0.000316581	0.000429656	3.49951	2	1813
SLC16A9	98.8333	154.667	0.643469	0.000316822	0.000429821	3.49919	5	1814
BRD2	68.8333	88.8333	0.365649	0.000318907	0.000431947	3.49634	5	1815
ZNF557	33	69.8333	1.07005	0.000319666	0.000432678	3.4953	4	1816
PHF2	19.8333	32.1667	0.683973	0.000320141	0.000433159	3.49466	3	1817
BCKDK	148.5	293.167	0.978867	0.000320503	0.000433513	3.49417	6	1818
SPIN3	106.5	266.167	1.31743	0.000320624	0.000433612	3.494	4	1819
DRD3	53	98	0.880585	0.000320675	0.000433639	3.49393	4	1820
hsa-mir-1183	29	42.5	0.543622	0.000321524	0.000434542	3.49279	2	1821
ADAMTSL3	68.5	127.667	0.893353	0.000322676	0.000435719	3.49123	6	1822
RBP3	96.3333	385.167	1.99378	0.000324027	0.000437081	3.48942	5	1823
FDXACB1	31.3333	113.667	1.84253	0.000325773	0.000439027	3.48708	5	1824
OR1J2	37.5	63.6667	0.755825	0.00032653	0.000439855	3.48608	4	1825
hsa-mir-920	13.5	139.25	3.31935	0.000328524	0.000442075	3.48343	2	1826
hsa-mir-18b	160	187	0.224317	0.00033008	0.000443811	3.48138	3	1827
CAP2	84.8333	115.667	0.445015	0.000330628	0.00044441	3.48066	3	1828
CXCR5	64	84.6667	0.40099	0.00033094	0.000444801	3.48025	3	1829
NARF	94	145.167	0.624285	0.000331303	0.000445151	3.47977	6	1830
SENP5	18	34.5	0.91983	0.000333142	0.000447068	3.47737	2	1831
JAKMIP1	25	102.667	2.01641	0.00033399	0.000447901	3.47627	4	1832
CTCFL	68.3333	91.6667	0.421138	0.000334519	0.000448456	3.47558	4	1833
hsa-mir-3918	13.75	44.5	1.65896	0.000336154	0.000449968	3.47346	4	1834
SMUG1	56.3333	121.833	1.10601	0.000336787	0.000450677	3.47264	3	1835
RIOK3	55	96.5	0.805497	0.000337726	0.000451522	3.47144	5	1836
TBC1D25	66.8333	75.6667	0.177839	0.000338952	0.000452819	3.46986	5	1837
RAB33B	44.1667	54.5	0.300233	0.000340579	0.000454696	3.46778	4	1838
PRKCH	59.1667	113.167	0.929812	0.00034465	0.000459046	3.46262	2	1839
CKMT1A	81.8333	185	1.17187	0.000347885	0.00046239	3.45856	3	1840
NonTargetingControlGuideForHuman_0735	130	179	0.459934	0.000348427	0.000462884	3.45789	1	1841
IVL	137.833	183.667	0.412863	0.000349327	0.000463789	3.45677	5	1842
SPTB	102.833	107.167	0.0592659	0.000350456	0.000464981	3.45537	5	1843
NonTargetingControlGuideForHuman_0174	125	237	0.92024	0.000350737	0.000465268	3.45502	1	1844
hsa-mir-548j	26	155.5	2.55748	0.000353133	0.000468046	3.45206	3	1845
FAHD2B	45	76	0.749593	0.000354227	0.000469365	3.45072	4	1846
FAM122B	112.167	127.833	0.187835	0.000354541	0.000469597	3.45033	5	1847
AKT2	84	209.667	1.31451	0.000355559	0.000470575	3.44909	6	1848
ASIP	29.1667	40.6667	0.472634	0.000355847	0.000470838	3.44874	4	1849
FAM89A	90.5	155.833	0.780687	0.000357757	0.000472699	3.44641	4	1850
NonTargetingControlGuideForHuman_0627	264	361	0.450728	0.000358492	0.000473413	3.44552	1	1851
NonTargetingControlGuideForHuman_0755	54	101	0.897152	0.000359612	0.000474632	3.44417	1	1852
TWIST1	38.1667	42.8333	0.164387	0.000360055	0.000475072	3.44363	3	1853
DDX43	61.3333	113	0.876236	0.000360084	0.000475082	3.4436	5	1854
hsa-mir-766	18	55.5	1.5979	0.000360367	0.000475356	3.44325	3	1855
CEACAM3	33.1667	39	0.230532	0.000360402	0.000475356	3.44321	4	1856
MED11	45.6667	55.8333	0.287137	0.00036184	0.000476991	3.44148	3	1857
NonTargetingControlGuideForHuman_0581	0	88	7.46761	0.00036236	0.000477591	3.44086	1	1858
NonTargetingControlGuideForHuman_0243	0	56	6.82018	0.00036642	0.000481916	3.43602	1	1859
KLK6	152.667	348.167	1.18675	0.000366601	0.000482043	3.43581	4	1860
SCN4B	25	82.3333	1.69971	0.000369172	0.00048486	3.43277	2	1861
STRC	100.667	184.667	0.87209	0.000369823	0.000485491	3.43201	5	1862
TM4SF1	35	166.167	2.23107	0.000370652	0.00048645	3.43103	4	1863
SLC22A7	77.5	148.667	0.935379	0.000372261	0.000488089	3.42915	5	1864
IRX5	77.1667	204.5	1.40026	0.000374887	0.00049079	3.4261	6	1865
NonTargetingControlGuideForHuman_0532	138	166	0.265636	0.000375291	0.000491196	3.42563	1	1866
KCNQ2	95.1667	151.333	0.6664	0.000376629	0.000492602	3.42409	2	1867
DUS2	127	416	1.70782	0.00037845	0.00049444	3.42199	3	1868
CPB2	113.833	124.5	0.128682	0.000379066	0.000494977	3.42129	5	1869
SAMD5	36.5	90	1.29039	0.00037941	0.000495252	3.42089	5	1870
hsa-mir-96	0	10.75	4.49185	0.000380405	0.000496127	3.41975	1	1871
SLC8B1	42.2	163.4	1.94051	0.000380429	0.000496129	3.41973	3	1872
NonTargetingControlGuideForHuman_0553	57	119	1.05538	0.000382774	0.000498348	3.41706	1	1873
TECR	95.6667	124	0.372537	0.000384303	0.000499919	3.41533	4	1874
GCNT2	41.1667	45.5	0.14274	0.000387867	0.000503739	3.41132	5	1875
CAND1	47.6667	69.1667	0.532433	0.00038863	0.000504399	3.41046	4	1876
ACBD3	22.1667	50.5	1.16993	0.000389205	0.000504993	3.40982	3	1877
hsa-mir-4653	24	39	0.689071	0.000389348	0.000505088	3.40966	3	1878
CALHM1	48.8333	134.833	1.45588	0.000389348	0.000505088	3.40966	4	1879
PROZ	56.8333	74.8333	0.393914	0.000389963	0.000505613	3.40898	5	1880
VIPR1	38.1667	47.1667	0.30189	0.000390206	0.000505868	3.40871	4	1881
EXOC3L1	123	129.167	0.0702966	0.00039143	0.000507147	3.40735	5	1882
AGTR1	57.5	83.6667	0.537196	0.000392725	0.000508404	3.40591	5	1883
LOC283403	36.1667	54.1667	0.576192	0.00039318	0.00050875	3.40541	4	1884
KLF12	55.5	118.667	1.08948	0.000393737	0.000509312	3.40479	2	1885
MRPS23	71.6667	132	0.876588	0.000394144	0.000509633	3.40435	5	1886
DIAPH2	29.6667	133.5	2.15121	0.000394385	0.000509853	3.40408	4	1887
ANXA5	78.5	191	1.27742	0.00039822	0.000513709	3.39988	5	1888
NonTargetingControlGuideForHuman_0086	4	184	5.35755	0.000401316	0.000516965	3.39651	1	1889
PPP4R2	109.5	189.5	0.788496	0.000402242	0.000517974	3.39551	4	1890
hsa-mir-4427	116.75	284.5	1.28137	0.000402622	0.000518339	3.3951	3	1891
ZYG11A	49.6667	177.333	1.82572	0.000402766	0.000518433	3.39495	4	1892
LRRN3	127.833	187.833	0.553392	0.00040632	0.000522178	3.39113	5	1893
TSTD1	81.6667	85.8333	0.0713645	0.00040758	0.000523386	3.38979	5	1894
SUCO	19.6667	83.8333	2.06413	0.000407705	0.000523516	3.38965	3	1895
CNN2	92.3333	96.3333	0.0608608	0.000411287	0.000527367	3.38585	6	1896
SFI1	85.5	98.6667	0.205519	0.000411925	0.00052781	3.38518	4	1897
DTX4	79.8333	183.833	1.19825	0.000413378	0.000529141	3.38365	4	1898
DGCR14	65.8333	75.6667	0.199426	0.000416594	0.000532378	3.38029	5	1899
hsa-mir-4525	50.75	57.25	0.172269	0.00042335	0.000539576	3.3733	3	1900
FCGBP	24.8333	30.3333	0.283454	0.000423977	0.000540316	3.37266	4	1901
CNTNAP4	58.6667	110	0.90119	0.000428925	0.000545564	3.36762	5	1902
NonTargetingControlGuideForHuman_0003	214	279	0.381871	0.00043777	0.000554441	3.35875	1	1903
CABYR	37.5	68.8333	0.86755	0.000438263	0.000554967	3.35827	4	1904
STMN3	120.667	214.5	0.827344	0.000439584	0.000556256	3.35696	4	1905
CHST3	20	30.8333	0.612074	0.000440739	0.000557419	3.35582	3	1906
COX7A1	111	147.833	0.411799	0.00044156	0.000558165	3.35501	6	1907
M1AP	34.8333	214.167	2.603	0.000443248	0.000559907	3.35335	4	1908
KCND2	53.5	125.667	1.2243	0.000445455	0.000562269	3.3512	6	1909
SLAIN2	72.1667	180.667	1.31795	0.000446444	0.000563092	3.35023	5	1910
RALGAPA2	63	109.667	0.794859	0.000447325	0.000563974	3.34938	3	1911
ZNF202	34.3333	113.167	1.70627	0.000448161	0.000564825	3.34857	4	1912
hsa-mir-4803	13	78.5	2.54889	0.000449287	0.000565888	3.34748	2	1913
BARD1	47	80.8333	0.775919	0.000451738	0.000568381	3.34511	4	1914
SEMA3F	75.3333	227.167	1.58602	0.000453646	0.000570185	3.34328	5	1915
PEPD	49.8333	89.8333	0.843744	0.000455226	0.000571914	3.34177	2	1916
WDR45B	38.5	77	0.990722	0.000461332	0.000578137	3.33599	3	1917
hsa-mir-320e	11.75	30.5	1.33949	0.0004614	0.000578156	3.33592	1	1918
TMEM229A	115.167	151.167	0.390931	0.000462689	0.000579537	3.33471	6	1919
C3orf80	106.333	109	0.035569	0.000462958	0.000579773	3.33446	4	1920
RS1	132.167	200.167	0.596995	0.000463925	0.000580701	3.33355	4	1921
JUND	58.8333	60.6667	0.0439028	0.000466017	0.000582999	3.3316	4	1922
MARS	56.3333	158	1.47967	0.000466608	0.000583502	3.33105	3	1923
SYDE2	64.6667	172.167	1.40578	0.000468595	0.00058548	3.3292	3	1924
EMR2	47.3333	88.6667	0.898488	0.000469352	0.000586324	3.3285	4	1925
CLSTN2	64.3333	110.167	0.771413	0.000469903	0.000586835	3.32799	4	1926
QDPR	56.3333	59.6667	0.0822271	0.000469922	0.000586835	3.32797	5	1927
hsa-mir-136	45	157.5	1.79599	0.000470034	0.000586909	3.32787	3	1928
CLDN8	48.5	112.167	1.20121	0.000477953	0.00059497	3.32061	6	1929
LRRC37A	7.83333	20.6667	1.34483	0.000478459	0.000595356	3.32016	2	1930
KRT72	59.5	73.6667	0.305808	0.000479529	0.000596086	3.31919	4	1931
SFXN1	88.8333	158.833	0.834778	0.000480659	0.000597215	3.31816	5	1932
STARD13	54.6667	263.333	2.25776	0.000495511	0.000612513	3.30495	4	1933
GYPB	75.6667	120.667	0.669761	0.000496917	0.000613865	3.30372	2	1934
PNN	47.1667	52.3333	0.148468	0.000498838	0.000615909	3.30204	4	1935
SPTSSB	22.8333	39.6667	0.783606	0.000498951	0.000615957	3.30194	3	1936
KLHL42	50.6667	92.3333	0.859439	0.00050065	0.000617597	3.30047	5	1937
NRM	27.3333	38.3333	0.480482	0.000502099	0.000619103	3.29921	2	1938
PRKD1	102.167	191.5	0.903138	0.000502928	0.000619985	3.29849	5	1939
RRH	82.6667	130.167	0.651814	0.00050464	0.000621741	3.29702	4	1940
C9orf123	156.5	279.667	0.835521	0.000504905	0.000621979	3.29679	6	1941
SH2D4B	76.5	172.5	1.16784	0.000506658	0.000623625	3.29529	4	1942
HCAR2	132.667	235.167	0.823515	0.000507109	0.000624074	3.2949	6	1943
IL17RC	29.5	131.667	2.13932	0.000509541	0.000626485	3.29282	3	1944
RASA4B	90.5	179	0.980045	0.000510666	0.000627491	3.29186	4	1945
DEFB126	43.1667	119.5	1.45843	0.000516439	0.000633472	3.28698	3	1946
RHD	60.6667	83.6667	0.460503	0.000516716	0.000633695	3.28675	5	1947
OXT	48.5	66.1667	0.444184	0.000517621	0.000634562	3.28599	3	1948
UBR7	10.5	22.5	1.06413	0.00051854	0.000635581	3.28522	2	1949
ACAA2	59.3333	79.1667	0.413027	0.000518606	0.00063562	3.28516	5	1950
GATA1	78.8333	109	0.464932	0.000519802	0.000636804	3.28416	5	1951
MLXIPL	56.1667	111.833	0.987214	0.000522588	0.000639459	3.28184	5	1952
MRPL14	31.3333	43.3333	0.46149	0.000522795	0.000639676	3.28167	2	1953
PLAUR	93.5	113.833	0.282513	0.000523935	0.00064088	3.28072	6	1954
FAR1	61.8333	178.167	1.51919	0.000523956	0.00064088	3.28071	3	1955
LAMA2	44.3333	62.5	0.49078	0.000525645	0.000642505	3.27931	4	1956
COLEC12	33.3333	51.5	0.620066	0.000525733	0.00064251	3.27923	3	1957
CDT1	21.5	71	1.70044	0.00052847	0.000645345	3.27698	1	1958
RGS9BP	18.1667	113.833	2.61471	0.000528634	0.00064551	3.27685	2	1959
NUDT15	85.3333	168.833	0.980256	0.000529035	0.00064589	3.27652	5	1960
hsa-mir-4722	16.25	42	1.3433	0.000531235	0.000647992	3.27471	1	1961
ROM1	53	97.3333	0.870787	0.000532588	0.000649197	3.27361	4	1962
PIK3CB	87.1667	222.167	1.34479	0.000534744	0.000651321	3.27185	5	1963
CERK	74.1667	124.5	0.743392	0.000535039	0.00065164	3.27161	5	1964
CHRNG	41.1667	53.3333	0.369606	0.000536246	0.000652824	3.27064	3	1965
LURAP1	26.1667	42	0.672425	0.000536616	0.000653157	3.27034	3	1966
FOXN3	108.167	146	0.430991	0.000538621	0.000655033	3.26872	4	1967
SH2B3	12	79.8333	2.68407	0.000542601	0.000659077	3.26552	3	1968
RPP21	44	53.5	0.279154	0.00054273	0.000659159	3.26542	4	1969
DUPD1	94.3333	144.167	0.609266	0.000545031	0.00066142	3.26358	4	1970
BHLHA9	10.8333	18.3333	0.732716	0.000545048	0.00066142	3.26356	3	1971
AKT1	151.333	271	0.838464	0.000545324	0.000661717	3.26335	5	1972
NACAD	25.8333	86.5	1.72413	0.000550041	0.00066654	3.2596	3	1973
TMEM19	82.1667	140.667	0.772022	0.000551694	0.000668212	3.2583	6	1974
hsa-mir-22	38.25	99	1.3605	0.000552275	0.000668805	3.25784	2	1975
INSIG2	73.1667	90.5	0.304855	0.000554152	0.000670629	3.25637	6	1976
hsa-mir-6823	8.25	98.75	3.50371	0.000554596	0.000671054	3.25602	3	1977
OR9A2	42	80	0.921526	0.000557375	0.000673965	3.25385	3	1978
TMEM132D	32.3333	149.333	2.19013	0.000559651	0.000676415	3.25208	2	1979
SLC22A24	20.5	25.5	0.308122	0.000561788	0.000678696	3.25043	3	1980
DPP8	172.833	237	0.454378	0.000572028	0.000689415	3.24258	5	1981
GPR37	60.5	168.667	1.47156	0.000572355	0.000689771	3.24233	4	1982
MSANTD3	57.3333	116.5	1.01654	0.000572716	0.000690053	3.24206	6	1983
PODN	32.8333	35.1667	0.0976108	0.000578455	0.000695653	3.23773	4	1984
hsa-mir-4263	73.25	105	0.516528	0.000578708	0.000695842	3.23754	4	1985
PPARD	63.6667	93	0.543142	0.000585624	0.000702833	3.23238	5	1986
ITGB1BP2	65.3333	72	0.139163	0.000587955	0.000705201	3.23066	5	1987
STK19	111.333	138.667	0.315463	0.000589556	0.000706692	3.22947	5	1988
ITPA	70.8333	87.8333	0.308382	0.000591055	0.000708176	3.22837	3	1989
SENP8	10.6667	66	2.57416	0.000592654	0.000709895	3.2272	1	1990
OR2T34	77.1667	95	0.298205	0.000593152	0.000710295	3.22683	5	1991
MTMR14	22	25.6667	0.217805	0.000594446	0.000711609	3.22589	3	1992
KPNA5	55	83.5	0.597902	0.000595447	0.000712729	3.22516	6	1993
PGAM1	17.8333	36	0.993427	0.000600915	0.000718623	3.22119	3	1994
COMMD6	116.5	145	0.314511	0.000602492	0.000720247	3.22005	5	1995
RINT1	84.5	124	0.550611	0.000602602	0.000720339	3.21997	5	1996
INA	95	111	0.223471	0.000603895	0.000721527	3.21904	4	1997
PUS7L	92.5	107	0.209034	0.000604664	0.000722287	3.21849	6	1998
RINL	3	5.5	0.777608	0.000606742	0.000724251	3.217	3	1999
[truncated: 578 more rows]
